# Supplementary material for: A fast and sensitive room-temperature graphene nanomechanical bolometer
Source: Nat Commun. 2019 Oct 17;10:4726. doi: 10.1038/s41467-019-12562-2 (PMC6797740; doi:10.1038/s41467-019-12562-2)
Supplement: Supplementary file 3 — Source Data [file 41467_2019_12562_MOESM3_ESM.xlsx]

## Sheet: Figure 1c
Figure 1c
		Amplitude (Au)	Phase (deg)	Frequency (Hz)
		5.12991e-06	-176.281	1.064e+07
		5.47377e-06	-174.403	1.06414e+07
		5.33341e-06	-171.408	1.06427e+07
		5.47881e-06	-178.401	1.0644e+07
		5.39586e-06	-175.341	1.06454e+07
		6.0036e-06	-175.943	1.06467e+07
		6.07101e-06	-174.266	1.0648e+07
		6.02345e-06	178.797	1.06494e+07
		6.54106e-06	-177.909	1.06507e+07
		6.77985e-06	178.762	1.0652e+07
		6.87601e-06	-177.073	1.06534e+07
		6.99708e-06	-175.758	1.06547e+07
		7.12803e-06	-179.108	1.0656e+07
		7.45236e-06	-176.931	1.06574e+07
		7.75789e-06	-177.239	1.06587e+07
		7.69195e-06	-178.795	1.066e+07
		7.95389e-06	-176.74	1.06614e+07
		8.51718e-06	-173.939	1.06627e+07
		8.54089e-06	-176.606	1.0664e+07
		8.35105e-06	-179.678	1.06654e+07
		8.56903e-06	-178.512	1.06667e+07
		9.459e-06	-178.827	1.0668e+07
		1.01487e-05	-176.942	1.06694e+07
		1.01742e-05	-177.023	1.06707e+07
		1.03588e-05	-177.516	1.0672e+07
		1.06625e-05	179.369	1.06734e+07
		1.07793e-05	-177.071	1.06747e+07
		1.17572e-05	-178.278	1.0676e+07
		1.26792e-05	-178.607	1.06774e+07
		1.29916e-05	177.645	1.06787e+07
		1.40391e-05	179.64	1.068e+07
		1.45961e-05	-179.786	1.06814e+07
		1.5128e-05	178.226	1.06827e+07
		1.56102e-05	179.038	1.0684e+07
		1.78016e-05	177.99	1.06854e+07
		1.79662e-05	178.348	1.06867e+07
		1.89769e-05	178.622	1.0688e+07
		2.09115e-05	174.873	1.06894e+07
		2.35846e-05	175.337	1.06907e+07
		2.33191e-05	175.129	1.0692e+07
		2.79958e-05	171.507	1.06934e+07
		3.22178e-05	168.335	1.06947e+07
		3.52498e-05	165.027	1.0696e+07
		4.2995e-05	155.496	1.06974e+07
		4.67665e-05	152.037	1.06987e+07
		5.66993e-05	132.956	1.07e+07
		6.0175e-05	121.04	1.07014e+07
		6.21786e-05	107.96	1.07027e+07
		6.20365e-05	97.1291	1.0704e+07
		5.83263e-05	75.8342	1.07054e+07
		5.75706e-05	69.7971	1.07067e+07
		5.22356e-05	53.6303	1.0708e+07
		4.54673e-05	40.9217	1.07094e+07
		4.27074e-05	35.4138	1.07107e+07
		3.75566e-05	30.4145	1.0712e+07
		3.61324e-05	27.8038	1.07134e+07
		3.38322e-05	24.6654	1.07147e+07
		2.82812e-05	21.3162	1.0716e+07
		2.8659e-05	21.1666	1.07174e+07
		2.37961e-05	17.3973	1.07187e+07
		2.28647e-05	17.7499	1.072e+07
		2.16509e-05	14.8617	1.07214e+07
		2.00885e-05	13.9616	1.07227e+07
		1.84232e-05	14.0793	1.0724e+07
		1.67959e-05	11.9041	1.07254e+07
		1.60361e-05	11.9228	1.07267e+07
		1.51521e-05	10.8801	1.0728e+07
		1.46555e-05	11.8753	1.07294e+07
		1.39107e-05	12.3908	1.07307e+07
		1.35312e-05	10.0532	1.0732e+07
		1.23024e-05	9.25165	1.07334e+07
		1.23195e-05	9.92031	1.07347e+07
		1.20867e-05	10.6614	1.0736e+07
		1.12903e-05	9.51477	1.07374e+07
		1.09208e-05	9.8938	1.07387e+07
		9.59382e-06	9.91998	1.074e+07
		9.63923e-06	7.36262	1.07414e+07
		9.57541e-06	9.09294	1.07427e+07
		9.05764e-06	11.4457	1.0744e+07
		9.01208e-06	8.03544	1.07453e+07
		9.08288e-06	9.48257	1.07467e+07
		8.89264e-06	7.81633	1.0748e+07
		8.39152e-06	7.84251	1.07493e+07
		7.88573e-06	13.3165	1.07507e+07
		7.23032e-06	9.9231	1.0752e+07
		7.77815e-06	7.87689	1.07533e+07
		7.08854e-06	10.1519	1.07547e+07
		7.29617e-06	5.12404	1.0756e+07
		6.85065e-06	9.11743	1.07573e+07
		7.09362e-06	6.40676	1.07587e+07
		6.71121e-06	5.5743	1.076e+07
		6.37219e-06	5.15566	1.07613e+07
		6.63555e-06	8.0522	1.07627e+07
		5.62543e-06	6.195	1.0764e+07
		6.52116e-06	8.61635	1.07653e+07
		6.31679e-06	3.28218	1.07667e+07
		6.02048e-06	12.655	1.0768e+07
		5.64216e-06	7.02421	1.07693e+07
		5.55689e-06	5.94146	1.07707e+07
		5.55344e-06	6.06503	1.0772e+07

## Sheet: Figure 1d
Figure 1d
		d.c. bias	Frequency (Hz)	Amplitude (Au)
		-15	1.02e+07	1.044e-06
		-15	1.0204e+07	5.88e-07
		-15	1.0208e+07	1.078e-06
		-15	1.0212e+07	1.019e-06
		-15	1.0216e+07	6.9e-07
		-15	1.022e+07	8.45e-07
		-15	1.0224e+07	1.141e-06
		-15	1.02281e+07	8.9e-07
		-15	1.02321e+07	4.61e-07
		-15	1.02361e+07	5.71e-07
		-15	1.02401e+07	8.32e-07
		-15	1.02441e+07	1.616e-06
		-15	1.02481e+07	1.055e-06
		-15	1.02521e+07	1.1e-06
		-15	1.02561e+07	7.74e-07
		-15	1.02601e+07	9.43e-07
		-15	1.02641e+07	5.55e-07
		-15	1.02681e+07	1.09e-06
		-15	1.02721e+07	1.678e-06
		-15	1.02762e+07	8.21e-07
		-15	1.02802e+07	5.15e-07
		-15	1.02842e+07	6.79e-07
		-15	1.02882e+07	1.587e-06
		-15	1.02922e+07	1.13e-06
		-15	1.02962e+07	1.341e-06
		-15	1.03002e+07	4.11e-07
		-15	1.03042e+07	9.91e-07
		-15	1.03082e+07	9.88e-07
		-15	1.03122e+07	8.13e-07
		-15	1.03162e+07	1.649e-06
		-15	1.03202e+07	1.03e-06
		-15	1.03242e+07	8.84e-07
		-15	1.03283e+07	6.68e-07
		-15	1.03323e+07	1.086e-06
		-15	1.03363e+07	8.31e-07
		-15	1.03403e+07	7.5e-07
		-15	1.03443e+07	1.235e-06
		-15	1.03483e+07	1.062e-06
		-15	1.03523e+07	9.84e-07
		-15	1.03563e+07	5.45e-07
		-15	1.03603e+07	9.09e-07
		-15	1.03643e+07	1.922e-06
		-15	1.03683e+07	2.578e-06
		-15	1.03723e+07	4.84e-07
		-15	1.03764e+07	9.54e-07
		-15	1.03804e+07	8.4e-07
		-15	1.03844e+07	1.139e-06
		-15	1.03884e+07	4.32e-07
		-15	1.03924e+07	7.16e-07
		-15	1.03964e+07	8.8e-07
		-15	1.04004e+07	1.074e-06
		-15	1.04044e+07	1.557e-06
		-15	1.04084e+07	9.99e-07
		-15	1.04124e+07	1.593e-06
		-15	1.04164e+07	4.49e-07
		-15	1.04204e+07	6.81e-07
		-15	1.04244e+07	7.03e-07
		-15	1.04285e+07	1.72e-06
		-15	1.04325e+07	1.968e-06
		-15	1.04365e+07	9.83e-07
		-15	1.04405e+07	8.04e-07
		-15	1.04445e+07	1.521e-06
		-15	1.04485e+07	1.316e-06
		-15	1.04525e+07	5.54e-07
		-15	1.04565e+07	1.095e-06
		-15	1.04605e+07	8.16e-07
		-15	1.04645e+07	4e-07
		-15	1.04685e+07	1.476e-06
		-15	1.04725e+07	7.17e-07
		-15	1.04766e+07	7.17e-07
		-15	1.04806e+07	9.14e-07
		-15	1.04846e+07	2.16e-07
		-15	1.04886e+07	1.061e-06
		-15	1.04926e+07	1.674e-06
		-15	1.04966e+07	1.418e-06
		-15	1.05006e+07	1.295e-06
		-15	1.05046e+07	8.68e-07
		-15	1.05086e+07	5.95e-07
		-15	1.05126e+07	5.02e-07
		-15	1.05166e+07	9.11e-07
		-15	1.05206e+07	4.06e-07
		-15	1.05246e+07	1.186e-06
		-15	1.05287e+07	1.261e-06
		-15	1.05327e+07	6.97e-07
		-15	1.05367e+07	1.365e-06
		-15	1.05407e+07	1.756e-06
		-15	1.05447e+07	8.09e-07
		-15	1.05487e+07	5.17e-07
		-15	1.05527e+07	3.08e-07
		-15	1.05567e+07	6.91e-07
		-15	1.05607e+07	1.548e-06
		-15	1.05647e+07	9.38e-07
		-15	1.05687e+07	5.25e-07
		-15	1.05727e+07	6.14e-07
		-15	1.05768e+07	1.629e-06
		-15	1.05808e+07	7.05e-07
		-15	1.05848e+07	1.426e-06
		-15	1.05888e+07	1.459e-06
		-15	1.05928e+07	7.52e-07
		-15	1.05968e+07	1.31e-06
		-15	1.06008e+07	1.165e-06
		-15	1.06048e+07	7.12e-07
		-15	1.06088e+07	7.66e-07
		-15	1.06128e+07	9.79e-07
		-15	1.06168e+07	1.918e-06
		-15	1.06208e+07	1.465e-06
		-15	1.06248e+07	8.33e-07
		-15	1.06289e+07	1.604e-06
		-15	1.06329e+07	1.222e-06
		-15	1.06369e+07	1.349e-06
		-15	1.06409e+07	9.55e-07
		-15	1.06449e+07	1.096e-06
		-15	1.06489e+07	1.234e-06
		-15	1.06529e+07	1.061e-06
		-15	1.06569e+07	1.115e-06
		-15	1.06609e+07	5.14e-07
		-15	1.06649e+07	1.245e-06
		-15	1.06689e+07	7.51e-07
		-15	1.06729e+07	2.035e-06
		-15	1.0677e+07	8.36e-07
		-15	1.0681e+07	4.58e-07
		-15	1.0685e+07	9.86e-07
		-15	1.0689e+07	6.67e-07
		-15	1.0693e+07	1.882e-06
		-15	1.0697e+07	1.625e-06
		-15	1.0701e+07	6.27e-07
		-15	1.0705e+07	1.304e-06
		-15	1.0709e+07	1.312e-06
		-15	1.0713e+07	1.163e-06
		-15	1.0717e+07	1.107e-06
		-15	1.0721e+07	1.481e-06
		-15	1.07251e+07	1.313e-06
		-15	1.07291e+07	7.78e-07
		-15	1.07331e+07	4.25e-07
		-15	1.07371e+07	1.246e-06
		-15	1.07411e+07	8.76e-07
		-15	1.07451e+07	1.206e-06
		-15	1.07491e+07	5.95e-07
		-15	1.07531e+07	9.33e-07
		-15	1.07571e+07	6.22e-07
		-15	1.07611e+07	1.069e-06
		-15	1.07651e+07	3.49e-07
		-15	1.07691e+07	1.267e-06
		-15	1.07731e+07	1.47e-06
		-15	1.07772e+07	6.56e-07
		-15	1.07812e+07	7.42e-07
		-15	1.07852e+07	1.268e-06
		-15	1.07892e+07	1.499e-06
		-15	1.07932e+07	9.04e-07
		-15	1.07972e+07	7.16e-07
		-15	1.08012e+07	3.7e-07
		-15	1.08052e+07	1.462e-06
		-15	1.08092e+07	1.403e-06
		-15	1.08132e+07	1.321e-06
		-15	1.08172e+07	7.12e-07
		-15	1.08212e+07	1.81e-06
		-15	1.08253e+07	1.454e-06
		-15	1.08293e+07	8.12e-07
		-15	1.08333e+07	6.75e-07
		-15	1.08373e+07	4.25e-07
		-15	1.08413e+07	4.09e-07
		-15	1.08453e+07	1.254e-06
		-15	1.08493e+07	7.82e-07
		-15	1.08533e+07	8.39e-07
		-15	1.08573e+07	4.07e-07
		-15	1.08613e+07	5.81e-07
		-15	1.08653e+07	1.328e-06
		-15	1.08693e+07	6.5e-07
		-15	1.08733e+07	1.068e-06
		-15	1.08774e+07	6.37e-07
		-15	1.08814e+07	1.434e-06
		-15	1.08854e+07	1.06e-06
		-15	1.08894e+07	6.1e-07
		-15	1.08934e+07	1.087e-06
		-15	1.08974e+07	3.55e-07
		-15	1.09014e+07	1.362e-06
		-15	1.09054e+07	9.49e-07
		-15	1.09094e+07	6.75e-07
		-15	1.09134e+07	5.33e-07
		-15	1.09174e+07	6.11e-07
		-15	1.09214e+07	3.23e-07
		-15	1.09255e+07	1.18e-06
		-15	1.09295e+07	8.48e-07
		-15	1.09335e+07	1.318e-06
		-15	1.09375e+07	8.9e-07
		-15	1.09415e+07	1.369e-06
		-15	1.09455e+07	1.241e-06
		-15	1.09495e+07	5.76e-07
		-15	1.09535e+07	1.003e-06
		-15	1.09575e+07	7.67e-07
		-15	1.09615e+07	1.672e-06
		-15	1.09655e+07	7.84e-07
		-15	1.09695e+07	1.048e-06
		-15	1.09735e+07	8.57e-07
		-15	1.09776e+07	3.86e-07
		-15	1.09816e+07	1.33e-06
		-15	1.09856e+07	1.391e-06
		-15	1.09896e+07	2.043e-06
		-15	1.09936e+07	9.88e-07
		-15	1.09976e+07	4.53e-07
		-15	1.10016e+07	1.056e-06
		-15	1.10056e+07	1.103e-06
		-15	1.10096e+07	1.093e-06
		-15	1.10136e+07	9.74e-07
		-15	1.10176e+07	7.67e-07
		-15	1.10216e+07	1.683e-06
		-15	1.10257e+07	5.34e-07
		-15	1.10297e+07	3.9e-07
		-15	1.10337e+07	1.825e-06
		-15	1.10377e+07	1.123e-06
		-15	1.10417e+07	2.208e-06
		-15	1.10457e+07	8.33e-07
		-15	1.10497e+07	1.028e-06
		-15	1.10537e+07	8.93e-07
		-15	1.10577e+07	1.229e-06
		-15	1.10617e+07	8.36e-07
		-15	1.10657e+07	1.623e-06
		-15	1.10697e+07	1.428e-06
		-15	1.10737e+07	5.86e-07
		-15	1.10778e+07	1.156e-06
		-15	1.10818e+07	7.65e-07
		-15	1.10858e+07	6.15e-07
		-15	1.10898e+07	1.732e-06
		-15	1.10938e+07	1.221e-06
		-15	1.10978e+07	1.372e-06
		-15	1.11018e+07	5.71e-07
		-15	1.11058e+07	1.078e-06
		-15	1.11098e+07	7.43e-07
		-15	1.11138e+07	5.54e-07
		-15	1.11178e+07	7.06e-07
		-15	1.11218e+07	3.93e-07
		-15	1.11259e+07	1.134e-06
		-15	1.11299e+07	1.169e-06
		-15	1.11339e+07	5.78e-07
		-15	1.11379e+07	1.024e-06
		-15	1.11419e+07	1.02e-06
		-15	1.11459e+07	2.471e-06
		-15	1.11499e+07	1.669e-06
		-15	1.11539e+07	7.72e-07
		-15	1.11579e+07	4.68e-07
		-15	1.11619e+07	1.235e-06
		-15	1.11659e+07	3.62e-07
		-15	1.11699e+07	1.76e-06
		-15	1.11739e+07	1.481e-06
		-15	1.1178e+07	7.94e-07
		-15	1.1182e+07	1.392e-06
		-15	1.1186e+07	1.018e-06
		-15	1.119e+07	7.4e-07
		-15	1.1194e+07	9.13e-07
		-15	1.1198e+07	1.315e-06
		-15	1.1202e+07	1.742e-06
		-15	1.1206e+07	1.013e-06
		-15	1.121e+07	8.63e-07
		-15	1.1214e+07	7.38e-07
		-15	1.1218e+07	1.079e-06
		-15	1.1222e+07	1.059e-06
		-15	1.12261e+07	1.173e-06
		-15	1.12301e+07	1.734e-06
		-15	1.12341e+07	1.853e-06
		-15	1.12381e+07	1.332e-06
		-15	1.12421e+07	1.559e-06
		-15	1.12461e+07	9.05e-07
		-15	1.12501e+07	6.65e-07
		-15	1.12541e+07	4.85e-07
		-15	1.12581e+07	9.14e-07
		-15	1.12621e+07	1.64e-06
		-15	1.12661e+07	1.399e-06
		-15	1.12701e+07	3.79e-07
		-15	1.12741e+07	1.132e-06
		-15	1.12782e+07	5.11e-07
		-15	1.12822e+07	1.145e-06
		-15	1.12862e+07	1.175e-06
		-15	1.12902e+07	1.901e-06
		-15	1.12942e+07	3.75e-07
		-15	1.12982e+07	1.543e-06
		-15	1.13022e+07	1.459e-06
		-15	1.13062e+07	1.068e-06
		-15	1.13102e+07	1.609e-06
		-15	1.13142e+07	1.631e-06
		-15	1.13182e+07	8.93e-07
		-15	1.13222e+07	7.09e-07
		-15	1.13263e+07	6.67e-07
		-15	1.13303e+07	1.772e-06
		-15	1.13343e+07	1.11e-06
		-15	1.13383e+07	9.86e-07
		-15	1.13423e+07	1.213e-06
		-15	1.13463e+07	8.47e-07
		-15	1.13503e+07	1.26e-06
		-15	1.13543e+07	7.07e-07
		-15	1.13583e+07	6.73e-07
		-15	1.13623e+07	2.078e-06
		-15	1.13663e+07	1.245e-06
		-15	1.13703e+07	1.069e-06
		-15	1.13743e+07	1.085e-06
		-15	1.13784e+07	1e-06
		-15	1.13824e+07	1.244e-06
		-15	1.13864e+07	1.387e-06
		-15	1.13904e+07	8.58e-07
		-15	1.13944e+07	1.594e-06
		-15	1.13984e+07	1.358e-06
		-15	1.14024e+07	7e-07
		-15	1.14064e+07	8.93e-07
		-15	1.14104e+07	1.901e-06
		-15	1.14144e+07	1.583e-06
		-15	1.14184e+07	3.78e-07
		-15	1.14224e+07	5.31e-07
		-15	1.14265e+07	1.379e-06
		-15	1.14305e+07	8.32e-07
		-15	1.14345e+07	1.329e-06
		-15	1.14385e+07	1.149e-06
		-15	1.14425e+07	1.877e-06
		-15	1.14465e+07	1.189e-06
		-15	1.14505e+07	1.578e-06
		-15	1.14545e+07	1.893e-06
		-15	1.14585e+07	1.024e-06
		-15	1.14625e+07	8.32e-07
		-15	1.14665e+07	1.304e-06
		-15	1.14705e+07	7.7e-07
		-15	1.14745e+07	1.009e-06
		-15	1.14786e+07	1.542e-06
		-15	1.14826e+07	1.418e-06
		-15	1.14866e+07	1.582e-06
		-15	1.14906e+07	1.43e-06
		-15	1.14946e+07	4.61e-07
		-15	1.14986e+07	1.512e-06
		-15	1.15026e+07	7.2e-07
		-15	1.15066e+07	1.083e-06
		-15	1.15106e+07	1.395e-06
		-15	1.15146e+07	1.882e-06
		-15	1.15186e+07	1.596e-06
		-15	1.15226e+07	1.304e-06
		-15	1.15267e+07	1.058e-06
		-15	1.15307e+07	1.848e-06
		-15	1.15347e+07	1.005e-06
		-15	1.15387e+07	2.034e-06
		-15	1.15427e+07	6.85e-07
		-15	1.15467e+07	9.59e-07
		-15	1.15507e+07	1.121e-06
		-15	1.15547e+07	1.849e-06
		-15	1.15587e+07	1.889e-06
		-15	1.15627e+07	2.562e-06
		-15	1.15667e+07	1.439e-06
		-15	1.15707e+07	1.422e-06
		-15	1.15747e+07	1.714e-06
		-15	1.15788e+07	1.075e-06
		-15	1.15828e+07	9.6e-07
		-15	1.15868e+07	2.141e-06
		-15	1.15908e+07	1.952e-06
		-15	1.15948e+07	9.76e-07
		-15	1.15988e+07	1.271e-06
		-15	1.16028e+07	1.089e-06
		-15	1.16068e+07	1.032e-06
		-15	1.16108e+07	1.255e-06
		-15	1.16148e+07	1.477e-06
		-15	1.16188e+07	1.154e-06
		-15	1.16228e+07	1.996e-06
		-15	1.16269e+07	1.486e-06
		-15	1.16309e+07	5.62e-07
		-15	1.16349e+07	1.64e-06
		-15	1.16389e+07	1.428e-06
		-15	1.16429e+07	7.71e-07
		-15	1.16469e+07	1.511e-06
		-15	1.16509e+07	1.865e-06
		-15	1.16549e+07	1.545e-06
		-15	1.16589e+07	1.33e-06
		-15	1.16629e+07	2.002e-06
		-15	1.16669e+07	1.504e-06
		-15	1.16709e+07	2.122e-06
		-15	1.16749e+07	1.199e-06
		-15	1.1679e+07	1.35e-06
		-15	1.1683e+07	1.217e-06
		-15	1.1687e+07	1.222e-06
		-15	1.1691e+07	1.292e-06
		-15	1.1695e+07	1.678e-06
		-15	1.1699e+07	2.533e-06
		-15	1.1703e+07	1.963e-06
		-15	1.1707e+07	2.125e-06
		-15	1.1711e+07	9.09e-07
		-15	1.1715e+07	2.12e-06
		-15	1.1719e+07	2.185e-06
		-15	1.1723e+07	1.887e-06
		-15	1.17271e+07	1.09e-06
		-15	1.17311e+07	7.86e-07
		-15	1.17351e+07	1.782e-06
		-15	1.17391e+07	3.142e-06
		-15	1.17431e+07	1.448e-06
		-15	1.17471e+07	2.261e-06
		-15	1.17511e+07	1.363e-06
		-15	1.17551e+07	1.736e-06
		-15	1.17591e+07	1.243e-06
		-15	1.17631e+07	1.747e-06
		-15	1.17671e+07	1.583e-06
		-15	1.17711e+07	1.327e-06
		-15	1.17752e+07	1.827e-06
		-15	1.17792e+07	1.554e-06
		-15	1.17832e+07	1.427e-06
		-15	1.17872e+07	1.725e-06
		-15	1.17912e+07	1.649e-06
		-15	1.17952e+07	2.226e-06
		-15	1.17992e+07	2.638e-06
		-15	1.18032e+07	1.884e-06
		-15	1.18072e+07	1.794e-06
		-15	1.18112e+07	1.757e-06
		-15	1.18152e+07	1.679e-06
		-15	1.18192e+07	1.318e-06
		-15	1.18232e+07	2.094e-06
		-15	1.18273e+07	2.472e-06
		-15	1.18313e+07	2.395e-06
		-15	1.18353e+07	1.685e-06
		-15	1.18393e+07	2.043e-06
		-15	1.18433e+07	2.3e-06
		-15	1.18473e+07	2.225e-06
		-15	1.18513e+07	2.947e-06
		-15	1.18553e+07	2.27e-06
		-15	1.18593e+07	2.66e-06
		-15	1.18633e+07	1.27e-06
		-15	1.18673e+07	1.53e-06
		-15	1.18713e+07	1.582e-06
		-15	1.18754e+07	2.553e-06
		-15	1.18794e+07	1.84e-06
		-15	1.18834e+07	3.42e-06
		-15	1.18874e+07	2.676e-06
		-15	1.18914e+07	1.339e-06
		-15	1.18954e+07	2.391e-06
		-15	1.18994e+07	2.357e-06
		-15	1.19034e+07	2.902e-06
		-15	1.19074e+07	1.906e-06
		-15	1.19114e+07	1.91e-06
		-15	1.19154e+07	2.446e-06
		-15	1.19194e+07	1.479e-06
		-15	1.19234e+07	3.024e-06
		-15	1.19275e+07	3.146e-06
		-15	1.19315e+07	2.246e-06
		-15	1.19355e+07	2.32e-06
		-15	1.19395e+07	3.244e-06
		-15	1.19435e+07	2.083e-06
		-15	1.19475e+07	2.949e-06
		-15	1.19515e+07	3.736e-06
		-15	1.19555e+07	2.47e-06
		-15	1.19595e+07	3.484e-06
		-15	1.19635e+07	3.692e-06
		-15	1.19675e+07	3.378e-06
		-15	1.19715e+07	2.642e-06
		-15	1.19756e+07	3.204e-06
		-15	1.19796e+07	2.89e-06
		-15	1.19836e+07	4.54e-06
		-15	1.19876e+07	3.687e-06
		-15	1.19916e+07	2.694e-06
		-15	1.19956e+07	3.173e-06
		-15	1.19996e+07	2.824e-06
		-15	1.20036e+07	3.405e-06
		-15	1.20076e+07	4.022e-06
		-15	1.20116e+07	4.706e-06
		-15	1.20156e+07	4.482e-06
		-15	1.20196e+07	4.329e-06
		-15	1.20236e+07	4.044e-06
		-15	1.20277e+07	4.338e-06
		-15	1.20317e+07	2.874e-06
		-15	1.20357e+07	4.222e-06
		-15	1.20397e+07	4.264e-06
		-15	1.20437e+07	5.477e-06
		-15	1.20477e+07	4.459e-06
		-15	1.20517e+07	4.076e-06
		-15	1.20557e+07	4.897e-06
		-15	1.20597e+07	4.697e-06
		-15	1.20637e+07	4.283e-06
		-15	1.20677e+07	4.276e-06
		-15	1.20717e+07	4.055e-06
		-15	1.20758e+07	6.275e-06
		-15	1.20798e+07	6.609e-06
		-15	1.20838e+07	5.815e-06
		-15	1.20878e+07	5.238e-06
		-15	1.20918e+07	6.633e-06
		-15	1.20958e+07	6.436e-06
		-15	1.20998e+07	6.667e-06
		-15	1.21038e+07	7.79e-06
		-15	1.21078e+07	7.376e-06
		-15	1.21118e+07	6.873e-06
		-15	1.21158e+07	7.914e-06
		-15	1.21198e+07	6.976e-06
		-15	1.21238e+07	8.359e-06
		-15	1.21279e+07	7.577e-06
		-15	1.21319e+07	9.218e-06
		-15	1.21359e+07	9.279e-06
		-15	1.21399e+07	8.881e-06
		-15	1.21439e+07	9.866e-06
		-15	1.21479e+07	9.61e-06
		-15	1.21519e+07	1.0034e-05
		-15	1.21559e+07	1.0129e-05
		-15	1.21599e+07	1.0818e-05
		-15	1.21639e+07	1.0701e-05
		-15	1.21679e+07	1.0628e-05
		-15	1.21719e+07	1.0362e-05
		-15	1.2176e+07	1.2049e-05
		-15	1.218e+07	1.1155e-05
		-15	1.2184e+07	1.0671e-05
		-15	1.2188e+07	1.0594e-05
		-15	1.2192e+07	1.0936e-05
		-15	1.2196e+07	1.107e-05
		-15	1.22e+07	1.1252e-05
		-14.8993	1.02e+07	8.06e-07
		-14.8993	1.0204e+07	1.523e-06
		-14.8993	1.0208e+07	8.85e-07
		-14.8993	1.0212e+07	5.9e-07
		-14.8993	1.0216e+07	1.127e-06
		-14.8993	1.022e+07	1.121e-06
		-14.8993	1.0224e+07	1.247e-06
		-14.8993	1.02281e+07	6.02e-07
		-14.8993	1.02321e+07	1.418e-06
		-14.8993	1.02361e+07	9.32e-07
		-14.8993	1.02401e+07	1.442e-06
		-14.8993	1.02441e+07	7.94e-07
		-14.8993	1.02481e+07	4.12e-07
		-14.8993	1.02521e+07	6.45e-07
		-14.8993	1.02561e+07	1.504e-06
		-14.8993	1.02601e+07	1.125e-06
		-14.8993	1.02641e+07	6.69e-07
		-14.8993	1.02681e+07	1.048e-06
		-14.8993	1.02721e+07	1.187e-06
		-14.8993	1.02762e+07	6.46e-07
		-14.8993	1.02802e+07	2.35e-07
		-14.8993	1.02842e+07	8.53e-07
		-14.8993	1.02882e+07	8.63e-07
		-14.8993	1.02922e+07	7e-07
		-14.8993	1.02962e+07	6.95e-07
		-14.8993	1.03002e+07	1.101e-06
		-14.8993	1.03042e+07	8.97e-07
		-14.8993	1.03082e+07	7.34e-07
		-14.8993	1.03122e+07	1.196e-06
		-14.8993	1.03162e+07	1.185e-06
		-14.8993	1.03202e+07	6.74e-07
		-14.8993	1.03242e+07	1.293e-06
		-14.8993	1.03283e+07	8.26e-07
		-14.8993	1.03323e+07	8.76e-07
		-14.8993	1.03363e+07	1.061e-06
		-14.8993	1.03403e+07	1.435e-06
		-14.8993	1.03443e+07	1.549e-06
		-14.8993	1.03483e+07	7.7e-07
		-14.8993	1.03523e+07	9.53e-07
		-14.8993	1.03563e+07	1.318e-06
		-14.8993	1.03603e+07	1.312e-06
		-14.8993	1.03643e+07	8.31e-07
		-14.8993	1.03683e+07	1.436e-06
		-14.8993	1.03723e+07	8.51e-07
		-14.8993	1.03764e+07	7.11e-07
		-14.8993	1.03804e+07	1.288e-06
		-14.8993	1.03844e+07	1.392e-06
		-14.8993	1.03884e+07	8.44e-07
		-14.8993	1.03924e+07	1.66e-06
		-14.8993	1.03964e+07	7.9e-07
		-14.8993	1.04004e+07	6.12e-07
		-14.8993	1.04044e+07	9.75e-07
		-14.8993	1.04084e+07	8.07e-07
		-14.8993	1.04124e+07	6.06e-07
		-14.8993	1.04164e+07	1.51e-06
		-14.8993	1.04204e+07	8.7e-07
		-14.8993	1.04244e+07	6.97e-07
		-14.8993	1.04285e+07	8e-07
		-14.8993	1.04325e+07	9.97e-07
		-14.8993	1.04365e+07	1.654e-06
		-14.8993	1.04405e+07	8.66e-07
		-14.8993	1.04445e+07	8.22e-07
		-14.8993	1.04485e+07	8.97e-07
		-14.8993	1.04525e+07	1.066e-06
		-14.8993	1.04565e+07	1.191e-06
		-14.8993	1.04605e+07	1.121e-06
		-14.8993	1.04645e+07	1.215e-06
		-14.8993	1.04685e+07	6.84e-07
		-14.8993	1.04725e+07	1.094e-06
		-14.8993	1.04766e+07	1.287e-06
		-14.8993	1.04806e+07	9.93e-07
		-14.8993	1.04846e+07	1.361e-06
		-14.8993	1.04886e+07	1.009e-06
		-14.8993	1.04926e+07	1.136e-06
		-14.8993	1.04966e+07	2.243e-06
		-14.8993	1.05006e+07	8.2e-07
		-14.8993	1.05046e+07	1e-06
		-14.8993	1.05086e+07	9.49e-07
		-14.8993	1.05126e+07	2.22e-06
		-14.8993	1.05166e+07	3.26e-07
		-14.8993	1.05206e+07	9.79e-07
		-14.8993	1.05246e+07	8.09e-07
		-14.8993	1.05287e+07	4.76e-07
		-14.8993	1.05327e+07	1.508e-06
		-14.8993	1.05367e+07	5.53e-07
		-14.8993	1.05407e+07	7.62e-07
		-14.8993	1.05447e+07	6.18e-07
		-14.8993	1.05487e+07	5.48e-07
		-14.8993	1.05527e+07	1.264e-06
		-14.8993	1.05567e+07	9.07e-07
		-14.8993	1.05607e+07	1.281e-06
		-14.8993	1.05647e+07	1.437e-06
		-14.8993	1.05687e+07	5.45e-07
		-14.8993	1.05727e+07	1.269e-06
		-14.8993	1.05768e+07	4.8e-07
		-14.8993	1.05808e+07	1.284e-06
		-14.8993	1.05848e+07	1.474e-06
		-14.8993	1.05888e+07	1.741e-06
		-14.8993	1.05928e+07	1.522e-06
		-14.8993	1.05968e+07	1.306e-06
		-14.8993	1.06008e+07	1.079e-06
		-14.8993	1.06048e+07	2.182e-06
		-14.8993	1.06088e+07	9.98e-07
		-14.8993	1.06128e+07	4.9e-07
		-14.8993	1.06168e+07	1.072e-06
		-14.8993	1.06208e+07	1.216e-06
		-14.8993	1.06248e+07	1.239e-06
		-14.8993	1.06289e+07	1.291e-06
		-14.8993	1.06329e+07	7.28e-07
		-14.8993	1.06369e+07	1.606e-06
		-14.8993	1.06409e+07	8.52e-07
		-14.8993	1.06449e+07	1.35e-06
		-14.8993	1.06489e+07	1.061e-06
		-14.8993	1.06529e+07	1.397e-06
		-14.8993	1.06569e+07	7.6e-07
		-14.8993	1.06609e+07	2.067e-06
		-14.8993	1.06649e+07	2.209e-06
		-14.8993	1.06689e+07	1.821e-06
		-14.8993	1.06729e+07	8.08e-07
		-14.8993	1.0677e+07	1.067e-06
		-14.8993	1.0681e+07	1.822e-06
		-14.8993	1.0685e+07	4.64e-07
		-14.8993	1.0689e+07	1.21e-06
		-14.8993	1.0693e+07	9.74e-07
		-14.8993	1.0697e+07	1.085e-06
		-14.8993	1.0701e+07	1.516e-06
		-14.8993	1.0705e+07	4.62e-07
		-14.8993	1.0709e+07	8.93e-07
		-14.8993	1.0713e+07	1.373e-06
		-14.8993	1.0717e+07	1.201e-06
		-14.8993	1.0721e+07	8.73e-07
		-14.8993	1.07251e+07	7.78e-07
		-14.8993	1.07291e+07	8.56e-07
		-14.8993	1.07331e+07	9.1e-07
		-14.8993	1.07371e+07	1.374e-06
		-14.8993	1.07411e+07	1.141e-06
		-14.8993	1.07451e+07	7.4e-07
		-14.8993	1.07491e+07	1.731e-06
		-14.8993	1.07531e+07	7.42e-07
		-14.8993	1.07571e+07	4.65e-07
		-14.8993	1.07611e+07	9.15e-07
		-14.8993	1.07651e+07	9e-07
		-14.8993	1.07691e+07	1.227e-06
		-14.8993	1.07731e+07	1.01e-06
		-14.8993	1.07772e+07	5.93e-07
		-14.8993	1.07812e+07	7.05e-07
		-14.8993	1.07852e+07	1.082e-06
		-14.8993	1.07892e+07	6.82e-07
		-14.8993	1.07932e+07	1.09e-06
		-14.8993	1.07972e+07	9.51e-07
		-14.8993	1.08012e+07	1.594e-06
		-14.8993	1.08052e+07	1.8e-06
		-14.8993	1.08092e+07	1.316e-06
		-14.8993	1.08132e+07	1.235e-06
		-14.8993	1.08172e+07	8.03e-07
		-14.8993	1.08212e+07	6.15e-07
		-14.8993	1.08253e+07	2.54e-07
		-14.8993	1.08293e+07	6.27e-07
		-14.8993	1.08333e+07	1.183e-06
		-14.8993	1.08373e+07	4.43e-07
		-14.8993	1.08413e+07	8.8e-07
		-14.8993	1.08453e+07	4.06e-07
		-14.8993	1.08493e+07	3.41e-07
		-14.8993	1.08533e+07	2.377e-06
		-14.8993	1.08573e+07	1.132e-06
		-14.8993	1.08613e+07	4.49e-07
		-14.8993	1.08653e+07	7.03e-07
		-14.8993	1.08693e+07	9.44e-07
		-14.8993	1.08733e+07	6.09e-07
		-14.8993	1.08774e+07	5.55e-07
		-14.8993	1.08814e+07	1.158e-06
		-14.8993	1.08854e+07	4.66e-07
		-14.8993	1.08894e+07	6.4e-07
		-14.8993	1.08934e+07	1.054e-06
		-14.8993	1.08974e+07	1.666e-06
		-14.8993	1.09014e+07	1.466e-06
		-14.8993	1.09054e+07	6.3e-07
		-14.8993	1.09094e+07	1.903e-06
		-14.8993	1.09134e+07	1.321e-06
		-14.8993	1.09174e+07	1.279e-06
		-14.8993	1.09214e+07	1.178e-06
		-14.8993	1.09255e+07	1.83e-06
		-14.8993	1.09295e+07	2.158e-06
		-14.8993	1.09335e+07	8.14e-07
		-14.8993	1.09375e+07	6.48e-07
		-14.8993	1.09415e+07	1.463e-06
		-14.8993	1.09455e+07	9.14e-07
		-14.8993	1.09495e+07	1.774e-06
		-14.8993	1.09535e+07	9.47e-07
		-14.8993	1.09575e+07	5.55e-07
		-14.8993	1.09615e+07	1.896e-06
		-14.8993	1.09655e+07	6.17e-07
		-14.8993	1.09695e+07	5.65e-07
		-14.8993	1.09735e+07	1.44e-06
		-14.8993	1.09776e+07	5.42e-07
		-14.8993	1.09816e+07	1.474e-06
		-14.8993	1.09856e+07	1.116e-06
		-14.8993	1.09896e+07	1.301e-06
		-14.8993	1.09936e+07	1.21e-06
		-14.8993	1.09976e+07	1.765e-06
		-14.8993	1.10016e+07	1.515e-06
		-14.8993	1.10056e+07	1.584e-06
		-14.8993	1.10096e+07	9.73e-07
		-14.8993	1.10136e+07	1.18e-06
		-14.8993	1.10176e+07	7.05e-07
		-14.8993	1.10216e+07	1.252e-06
		-14.8993	1.10257e+07	1.615e-06
		-14.8993	1.10297e+07	1.843e-06
		-14.8993	1.10337e+07	4.21e-07
		-14.8993	1.10377e+07	8.37e-07
		-14.8993	1.10417e+07	1.36e-06
		-14.8993	1.10457e+07	1.6e-06
		-14.8993	1.10497e+07	9.61e-07
		-14.8993	1.10537e+07	1.762e-06
		-14.8993	1.10577e+07	7.89e-07
		-14.8993	1.10617e+07	9.4e-07
		-14.8993	1.10657e+07	6.61e-07
		-14.8993	1.10697e+07	1.276e-06
		-14.8993	1.10737e+07	8.81e-07
		-14.8993	1.10778e+07	1.146e-06
		-14.8993	1.10818e+07	1.268e-06
		-14.8993	1.10858e+07	1.37e-06
		-14.8993	1.10898e+07	2.276e-06
		-14.8993	1.10938e+07	8.18e-07
		-14.8993	1.10978e+07	1.121e-06
		-14.8993	1.11018e+07	1.259e-06
		-14.8993	1.11058e+07	1.884e-06
		-14.8993	1.11098e+07	1.443e-06
		-14.8993	1.11138e+07	9.21e-07
		-14.8993	1.11178e+07	4.1e-07
		-14.8993	1.11218e+07	1.201e-06
		-14.8993	1.11259e+07	1.308e-06
		-14.8993	1.11299e+07	1.209e-06
		-14.8993	1.11339e+07	2.22e-06
		-14.8993	1.11379e+07	5.84e-07
		-14.8993	1.11419e+07	1.004e-06
		-14.8993	1.11459e+07	7.46e-07
		-14.8993	1.11499e+07	2.93e-07
		-14.8993	1.11539e+07	1.476e-06
		-14.8993	1.11579e+07	2.031e-06
		-14.8993	1.11619e+07	1.4e-06
		-14.8993	1.11659e+07	1.169e-06
		-14.8993	1.11699e+07	1.961e-06
		-14.8993	1.11739e+07	5.98e-07
		-14.8993	1.1178e+07	1.607e-06
		-14.8993	1.1182e+07	4.96e-07
		-14.8993	1.1186e+07	5.69e-07
		-14.8993	1.119e+07	1.278e-06
		-14.8993	1.1194e+07	1.333e-06
		-14.8993	1.1198e+07	1.526e-06
		-14.8993	1.1202e+07	1.362e-06
		-14.8993	1.1206e+07	1.361e-06
		-14.8993	1.121e+07	1.092e-06
		-14.8993	1.1214e+07	7.52e-07
		-14.8993	1.1218e+07	1.447e-06
		-14.8993	1.1222e+07	1.053e-06
		-14.8993	1.12261e+07	7.2e-07
		-14.8993	1.12301e+07	1.51e-06
		-14.8993	1.12341e+07	2.253e-06
		-14.8993	1.12381e+07	9.22e-07
		-14.8993	1.12421e+07	5.81e-07
		-14.8993	1.12461e+07	2.361e-06
		-14.8993	1.12501e+07	1.697e-06
		-14.8993	1.12541e+07	7.72e-07
		-14.8993	1.12581e+07	1.712e-06
		-14.8993	1.12621e+07	8.35e-07
		-14.8993	1.12661e+07	3.2e-07
		-14.8993	1.12701e+07	7.97e-07
		-14.8993	1.12741e+07	1.05e-06
		-14.8993	1.12782e+07	1.552e-06
		-14.8993	1.12822e+07	2.522e-06
		-14.8993	1.12862e+07	8.13e-07
		-14.8993	1.12902e+07	9.3e-07
		-14.8993	1.12942e+07	1.109e-06
		-14.8993	1.12982e+07	4.9e-07
		-14.8993	1.13022e+07	1.094e-06
		-14.8993	1.13062e+07	1.337e-06
		-14.8993	1.13102e+07	1.247e-06
		-14.8993	1.13142e+07	1.227e-06
		-14.8993	1.13182e+07	6.34e-07
		-14.8993	1.13222e+07	1.677e-06
		-14.8993	1.13263e+07	8.35e-07
		-14.8993	1.13303e+07	1.877e-06
		-14.8993	1.13343e+07	1.223e-06
		-14.8993	1.13383e+07	1.564e-06
		-14.8993	1.13423e+07	1.05e-06
		-14.8993	1.13463e+07	9.76e-07
		-14.8993	1.13503e+07	1.344e-06
		-14.8993	1.13543e+07	1.012e-06
		-14.8993	1.13583e+07	1.625e-06
		-14.8993	1.13623e+07	1.108e-06
		-14.8993	1.13663e+07	2.165e-06
		-14.8993	1.13703e+07	1.162e-06
		-14.8993	1.13743e+07	1.725e-06
		-14.8993	1.13784e+07	1.45e-06
		-14.8993	1.13824e+07	1.44e-06
		-14.8993	1.13864e+07	2.576e-06
		-14.8993	1.13904e+07	1.202e-06
		-14.8993	1.13944e+07	1.114e-06
		-14.8993	1.13984e+07	1.279e-06
		-14.8993	1.14024e+07	1.388e-06
		-14.8993	1.14064e+07	9.93e-07
		-14.8993	1.14104e+07	2.019e-06
		-14.8993	1.14144e+07	4.51e-07
		-14.8993	1.14184e+07	3.64e-07
		-14.8993	1.14224e+07	4.42e-07
		-14.8993	1.14265e+07	1.511e-06
		-14.8993	1.14305e+07	1.525e-06
		-14.8993	1.14345e+07	1.057e-06
		-14.8993	1.14385e+07	8.93e-07
		-14.8993	1.14425e+07	1.069e-06
		-14.8993	1.14465e+07	1.377e-06
		-14.8993	1.14505e+07	8.48e-07
		-14.8993	1.14545e+07	1.964e-06
		-14.8993	1.14585e+07	1.574e-06
		-14.8993	1.14625e+07	1.479e-06
		-14.8993	1.14665e+07	1.773e-06
		-14.8993	1.14705e+07	2.236e-06
		-14.8993	1.14745e+07	2.287e-06
		-14.8993	1.14786e+07	9.68e-07
		-14.8993	1.14826e+07	8.31e-07
		-14.8993	1.14866e+07	8.3e-07
		-14.8993	1.14906e+07	2.212e-06
		-14.8993	1.14946e+07	1.439e-06
		-14.8993	1.14986e+07	2.024e-06
		-14.8993	1.15026e+07	1.626e-06
		-14.8993	1.15066e+07	6.8e-07
		-14.8993	1.15106e+07	1.533e-06
		-14.8993	1.15146e+07	9.77e-07
		-14.8993	1.15186e+07	1.051e-06
		-14.8993	1.15226e+07	3.151e-06
		-14.8993	1.15267e+07	9.31e-07
		-14.8993	1.15307e+07	2.259e-06
		-14.8993	1.15347e+07	2.134e-06
		-14.8993	1.15387e+07	9.72e-07
		-14.8993	1.15427e+07	8.56e-07
		-14.8993	1.15467e+07	1.512e-06
		-14.8993	1.15507e+07	1.809e-06
		-14.8993	1.15547e+07	2.262e-06
		-14.8993	1.15587e+07	1.313e-06
		-14.8993	1.15627e+07	2.182e-06
		-14.8993	1.15667e+07	8.93e-07
		-14.8993	1.15707e+07	1.81e-06
		-14.8993	1.15747e+07	1.763e-06
		-14.8993	1.15788e+07	6.92e-07
		-14.8993	1.15828e+07	1.081e-06
		-14.8993	1.15868e+07	1.342e-06
		-14.8993	1.15908e+07	2.156e-06
		-14.8993	1.15948e+07	2.049e-06
		-14.8993	1.15988e+07	1.537e-06
		-14.8993	1.16028e+07	9.54e-07
		-14.8993	1.16068e+07	1.491e-06
		-14.8993	1.16108e+07	7.41e-07
		-14.8993	1.16148e+07	1.79e-06
		-14.8993	1.16188e+07	2.325e-06
		-14.8993	1.16228e+07	1.411e-06
		-14.8993	1.16269e+07	2.331e-06
		-14.8993	1.16309e+07	1.096e-06
		-14.8993	1.16349e+07	1.283e-06
		-14.8993	1.16389e+07	2.253e-06
		-14.8993	1.16429e+07	1.321e-06
		-14.8993	1.16469e+07	2.002e-06
		-14.8993	1.16509e+07	1.941e-06
		-14.8993	1.16549e+07	2.085e-06
		-14.8993	1.16589e+07	1.537e-06
		-14.8993	1.16629e+07	2.35e-06
		-14.8993	1.16669e+07	3.245e-06
		-14.8993	1.16709e+07	1.349e-06
		-14.8993	1.16749e+07	2.822e-06
		-14.8993	1.1679e+07	2.07e-06
		-14.8993	1.1683e+07	5.66e-07
		-14.8993	1.1687e+07	1.574e-06
		-14.8993	1.1691e+07	1.307e-06
		-14.8993	1.1695e+07	1.113e-06
		-14.8993	1.1699e+07	1.903e-06
		-14.8993	1.1703e+07	7.73e-07
		-14.8993	1.1707e+07	2.064e-06
		-14.8993	1.1711e+07	2.094e-06
		-14.8993	1.1715e+07	1.141e-06
		-14.8993	1.1719e+07	2.29e-06
		-14.8993	1.1723e+07	2.225e-06
		-14.8993	1.17271e+07	1.776e-06
		-14.8993	1.17311e+07	2.497e-06
		-14.8993	1.17351e+07	2.144e-06
		-14.8993	1.17391e+07	2.057e-06
		-14.8993	1.17431e+07	2.066e-06
		-14.8993	1.17471e+07	1.021e-06
		-14.8993	1.17511e+07	2.38e-06
		-14.8993	1.17551e+07	2.172e-06
		-14.8993	1.17591e+07	2.379e-06
		-14.8993	1.17631e+07	1.325e-06
		-14.8993	1.17671e+07	2.48e-06
		-14.8993	1.17711e+07	1.898e-06
		-14.8993	1.17752e+07	2.347e-06
		-14.8993	1.17792e+07	2.034e-06
		-14.8993	1.17832e+07	2.322e-06
		-14.8993	1.17872e+07	3.708e-06
		-14.8993	1.17912e+07	2.939e-06
		-14.8993	1.17952e+07	2.167e-06
		-14.8993	1.17992e+07	2.42e-06
		-14.8993	1.18032e+07	3.115e-06
		-14.8993	1.18072e+07	2.316e-06
		-14.8993	1.18112e+07	1.836e-06
		-14.8993	1.18152e+07	3.026e-06
		-14.8993	1.18192e+07	2.144e-06
		-14.8993	1.18232e+07	2.954e-06
		-14.8993	1.18273e+07	4.257e-06
		-14.8993	1.18313e+07	3.178e-06
		-14.8993	1.18353e+07	2.844e-06
		-14.8993	1.18393e+07	3.682e-06
		-14.8993	1.18433e+07	3.279e-06
		-14.8993	1.18473e+07	3.371e-06
		-14.8993	1.18513e+07	2.777e-06
		-14.8993	1.18553e+07	2.296e-06
		-14.8993	1.18593e+07	3.095e-06
		-14.8993	1.18633e+07	3.005e-06
		-14.8993	1.18673e+07	3.756e-06
		-14.8993	1.18713e+07	3.159e-06
		-14.8993	1.18754e+07	2.3e-06
		-14.8993	1.18794e+07	1.404e-06
		-14.8993	1.18834e+07	3.327e-06
		-14.8993	1.18874e+07	3.371e-06
		-14.8993	1.18914e+07	3.137e-06
		-14.8993	1.18954e+07	3.343e-06
		-14.8993	1.18994e+07	3.205e-06
		-14.8993	1.19034e+07	3.416e-06
		-14.8993	1.19074e+07	3.971e-06
		-14.8993	1.19114e+07	3.203e-06
		-14.8993	1.19154e+07	3.017e-06
		-14.8993	1.19194e+07	3.415e-06
		-14.8993	1.19234e+07	4.094e-06
		-14.8993	1.19275e+07	4.578e-06
		-14.8993	1.19315e+07	4.042e-06
		-14.8993	1.19355e+07	4.305e-06
		-14.8993	1.19395e+07	4.523e-06
		-14.8993	1.19435e+07	3.38e-06
		-14.8993	1.19475e+07	4.474e-06
		-14.8993	1.19515e+07	3.794e-06
		-14.8993	1.19555e+07	4.088e-06
		-14.8993	1.19595e+07	3.605e-06
		-14.8993	1.19635e+07	4.972e-06
		-14.8993	1.19675e+07	4.384e-06
		-14.8993	1.19715e+07	4.36e-06
		-14.8993	1.19756e+07	4.879e-06
		-14.8993	1.19796e+07	6.404e-06
		-14.8993	1.19836e+07	4.484e-06
		-14.8993	1.19876e+07	5.455e-06
		-14.8993	1.19916e+07	6.055e-06
		-14.8993	1.19956e+07	6.429e-06
		-14.8993	1.19996e+07	5.47e-06
		-14.8993	1.20036e+07	6.081e-06
		-14.8993	1.20076e+07	4.69e-06
		-14.8993	1.20116e+07	5.428e-06
		-14.8993	1.20156e+07	5.506e-06
		-14.8993	1.20196e+07	5.393e-06
		-14.8993	1.20236e+07	5.936e-06
		-14.8993	1.20277e+07	6.404e-06
		-14.8993	1.20317e+07	6.798e-06
		-14.8993	1.20357e+07	6.263e-06
		-14.8993	1.20397e+07	7.677e-06
		-14.8993	1.20437e+07	7.887e-06
		-14.8993	1.20477e+07	7.733e-06
		-14.8993	1.20517e+07	7.485e-06
		-14.8993	1.20557e+07	8.596e-06
		-14.8993	1.20597e+07	8.287e-06
		-14.8993	1.20637e+07	8.423e-06
		-14.8993	1.20677e+07	8.563e-06
		-14.8993	1.20717e+07	9.849e-06
		-14.8993	1.20758e+07	9.065e-06
		-14.8993	1.20798e+07	9.678e-06
		-14.8993	1.20838e+07	9.904e-06
		-14.8993	1.20878e+07	9.329e-06
		-14.8993	1.20918e+07	1.1007e-05
		-14.8993	1.20958e+07	1.0567e-05
		-14.8993	1.20998e+07	1.1231e-05
		-14.8993	1.21038e+07	1.1185e-05
		-14.8993	1.21078e+07	1.1029e-05
		-14.8993	1.21118e+07	1.1211e-05
		-14.8993	1.21158e+07	1.2383e-05
		-14.8993	1.21198e+07	1.0846e-05
		-14.8993	1.21238e+07	1.0626e-05
		-14.8993	1.21279e+07	1.1974e-05
		-14.8993	1.21319e+07	1.158e-05
		-14.8993	1.21359e+07	1.0396e-05
		-14.8993	1.21399e+07	1.1139e-05
		-14.8993	1.21439e+07	1.0498e-05
		-14.8993	1.21479e+07	1.0369e-05
		-14.8993	1.21519e+07	1.0119e-05
		-14.8993	1.21559e+07	9.743e-06
		-14.8993	1.21599e+07	9.842e-06
		-14.8993	1.21639e+07	1.0014e-05
		-14.8993	1.21679e+07	8.519e-06
		-14.8993	1.21719e+07	1.0227e-05
		-14.8993	1.2176e+07	9.003e-06
		-14.8993	1.218e+07	9.007e-06
		-14.8993	1.2184e+07	8.703e-06
		-14.8993	1.2188e+07	7.974e-06
		-14.8993	1.2192e+07	8.244e-06
		-14.8993	1.2196e+07	8.1e-06
		-14.8993	1.22e+07	8.028e-06
		-14.7993	1.02e+07	7.98e-07
		-14.7993	1.0204e+07	3.04e-07
		-14.7993	1.0208e+07	7.24e-07
		-14.7993	1.0212e+07	6.88e-07
		-14.7993	1.0216e+07	1.258e-06
		-14.7993	1.022e+07	1.59e-06
		-14.7993	1.0224e+07	1.596e-06
		-14.7993	1.02281e+07	1.175e-06
		-14.7993	1.02321e+07	1.258e-06
		-14.7993	1.02361e+07	1.842e-06
		-14.7993	1.02401e+07	8.2e-07
		-14.7993	1.02441e+07	6.32e-07
		-14.7993	1.02481e+07	6.98e-07
		-14.7993	1.02521e+07	1.306e-06
		-14.7993	1.02561e+07	5.15e-07
		-14.7993	1.02601e+07	7.74e-07
		-14.7993	1.02641e+07	3.28e-07
		-14.7993	1.02681e+07	6.63e-07
		-14.7993	1.02721e+07	5.06e-07
		-14.7993	1.02762e+07	1.39e-06
		-14.7993	1.02802e+07	2.041e-06
		-14.7993	1.02842e+07	6.36e-07
		-14.7993	1.02882e+07	1.706e-06
		-14.7993	1.02922e+07	4.98e-07
		-14.7993	1.02962e+07	1.102e-06
		-14.7993	1.03002e+07	8.69e-07
		-14.7993	1.03042e+07	8.7e-07
		-14.7993	1.03082e+07	9.4e-07
		-14.7993	1.03122e+07	7.73e-07
		-14.7993	1.03162e+07	9.48e-07
		-14.7993	1.03202e+07	1.588e-06
		-14.7993	1.03242e+07	7.86e-07
		-14.7993	1.03283e+07	1.074e-06
		-14.7993	1.03323e+07	5.77e-07
		-14.7993	1.03363e+07	2.76e-07
		-14.7993	1.03403e+07	1.03e-06
		-14.7993	1.03443e+07	5.98e-07
		-14.7993	1.03483e+07	1.093e-06
		-14.7993	1.03523e+07	3.51e-07
		-14.7993	1.03563e+07	4.16e-07
		-14.7993	1.03603e+07	1.01e-06
		-14.7993	1.03643e+07	7.8e-07
		-14.7993	1.03683e+07	2.071e-06
		-14.7993	1.03723e+07	7.1e-07
		-14.7993	1.03764e+07	9.68e-07
		-14.7993	1.03804e+07	9.63e-07
		-14.7993	1.03844e+07	1.242e-06
		-14.7993	1.03884e+07	1.724e-06
		-14.7993	1.03924e+07	5.01e-07
		-14.7993	1.03964e+07	4.05e-07
		-14.7993	1.04004e+07	5.22e-07
		-14.7993	1.04044e+07	1.353e-06
		-14.7993	1.04084e+07	8.15e-07
		-14.7993	1.04124e+07	9.93e-07
		-14.7993	1.04164e+07	4.94e-07
		-14.7993	1.04204e+07	8.44e-07
		-14.7993	1.04244e+07	6.88e-07
		-14.7993	1.04285e+07	9.22e-07
		-14.7993	1.04325e+07	1.263e-06
		-14.7993	1.04365e+07	1.173e-06
		-14.7993	1.04405e+07	1.024e-06
		-14.7993	1.04445e+07	9.82e-07
		-14.7993	1.04485e+07	1.342e-06
		-14.7993	1.04525e+07	7.51e-07
		-14.7993	1.04565e+07	5.55e-07
		-14.7993	1.04605e+07	1.167e-06
		-14.7993	1.04645e+07	1.251e-06
		-14.7993	1.04685e+07	1.133e-06
		-14.7993	1.04725e+07	1.43e-06
		-14.7993	1.04766e+07	4.91e-07
		-14.7993	1.04806e+07	2.234e-06
		-14.7993	1.04846e+07	7.89e-07
		-14.7993	1.04886e+07	1.121e-06
		-14.7993	1.04926e+07	8.18e-07
		-14.7993	1.04966e+07	9.83e-07
		-14.7993	1.05006e+07	1.315e-06
		-14.7993	1.05046e+07	5.78e-07
		-14.7993	1.05086e+07	1.327e-06
		-14.7993	1.05126e+07	1.44e-06
		-14.7993	1.05166e+07	6.42e-07
		-14.7993	1.05206e+07	1.124e-06
		-14.7993	1.05246e+07	1.84e-06
		-14.7993	1.05287e+07	1.4e-06
		-14.7993	1.05327e+07	1.505e-06
		-14.7993	1.05367e+07	1.299e-06
		-14.7993	1.05407e+07	1.019e-06
		-14.7993	1.05447e+07	9.04e-07
		-14.7993	1.05487e+07	7.49e-07
		-14.7993	1.05527e+07	1.267e-06
		-14.7993	1.05567e+07	3.4e-07
		-14.7993	1.05607e+07	6.63e-07
		-14.7993	1.05647e+07	6.32e-07
		-14.7993	1.05687e+07	5.99e-07
		-14.7993	1.05727e+07	9.37e-07
		-14.7993	1.05768e+07	9.5e-07
		-14.7993	1.05808e+07	4.23e-07
		-14.7993	1.05848e+07	9.3e-07
		-14.7993	1.05888e+07	8.32e-07
		-14.7993	1.05928e+07	9.67e-07
		-14.7993	1.05968e+07	9.87e-07
		-14.7993	1.06008e+07	5.31e-07
		-14.7993	1.06048e+07	8.56e-07
		-14.7993	1.06088e+07	7.33e-07
		-14.7993	1.06128e+07	1.163e-06
		-14.7993	1.06168e+07	1.096e-06
		-14.7993	1.06208e+07	9.1e-07
		-14.7993	1.06248e+07	1.183e-06
		-14.7993	1.06289e+07	6.84e-07
		-14.7993	1.06329e+07	1.584e-06
		-14.7993	1.06369e+07	1.146e-06
		-14.7993	1.06409e+07	4.77e-07
		-14.7993	1.06449e+07	8.58e-07
		-14.7993	1.06489e+07	8.01e-07
		-14.7993	1.06529e+07	1.447e-06
		-14.7993	1.06569e+07	1.216e-06
		-14.7993	1.06609e+07	4.35e-07
		-14.7993	1.06649e+07	5.82e-07
		-14.7993	1.06689e+07	2.226e-06
		-14.7993	1.06729e+07	1.02e-06
		-14.7993	1.0677e+07	1.278e-06
		-14.7993	1.0681e+07	5.57e-07
		-14.7993	1.0685e+07	7.21e-07
		-14.7993	1.0689e+07	7.19e-07
		-14.7993	1.0693e+07	1.536e-06
		-14.7993	1.0697e+07	6.76e-07
		-14.7993	1.0701e+07	7.87e-07
		-14.7993	1.0705e+07	4.89e-07
		-14.7993	1.0709e+07	9.06e-07
		-14.7993	1.0713e+07	1.742e-06
		-14.7993	1.0717e+07	3.64e-07
		-14.7993	1.0721e+07	1.177e-06
		-14.7993	1.07251e+07	7.94e-07
		-14.7993	1.07291e+07	1.592e-06
		-14.7993	1.07331e+07	6.88e-07
		-14.7993	1.07371e+07	3.25e-07
		-14.7993	1.07411e+07	1.314e-06
		-14.7993	1.07451e+07	1.834e-06
		-14.7993	1.07491e+07	9.9e-07
		-14.7993	1.07531e+07	5e-07
		-14.7993	1.07571e+07	1.824e-06
		-14.7993	1.07611e+07	7.41e-07
		-14.7993	1.07651e+07	1.54e-06
		-14.7993	1.07691e+07	5.29e-07
		-14.7993	1.07731e+07	9.31e-07
		-14.7993	1.07772e+07	9.29e-07
		-14.7993	1.07812e+07	1.092e-06
		-14.7993	1.07852e+07	1.56e-06
		-14.7993	1.07892e+07	7.38e-07
		-14.7993	1.07932e+07	1.652e-06
		-14.7993	1.07972e+07	8.22e-07
		-14.7993	1.08012e+07	6.47e-07
		-14.7993	1.08052e+07	1.704e-06
		-14.7993	1.08092e+07	7.32e-07
		-14.7993	1.08132e+07	1.056e-06
		-14.7993	1.08172e+07	1.642e-06
		-14.7993	1.08212e+07	8.72e-07
		-14.7993	1.08253e+07	8.84e-07
		-14.7993	1.08293e+07	5.22e-07
		-14.7993	1.08333e+07	1.88e-06
		-14.7993	1.08373e+07	1.575e-06
		-14.7993	1.08413e+07	1.062e-06
		-14.7993	1.08453e+07	8.44e-07
		-14.7993	1.08493e+07	1.321e-06
		-14.7993	1.08533e+07	8.27e-07
		-14.7993	1.08573e+07	1.095e-06
		-14.7993	1.08613e+07	1.136e-06
		-14.7993	1.08653e+07	2.117e-06
		-14.7993	1.08693e+07	2.294e-06
		-14.7993	1.08733e+07	1.415e-06
		-14.7993	1.08774e+07	1.002e-06
		-14.7993	1.08814e+07	1.823e-06
		-14.7993	1.08854e+07	1.61e-06
		-14.7993	1.08894e+07	6.21e-07
		-14.7993	1.08934e+07	9.45e-07
		-14.7993	1.08974e+07	4.92e-07
		-14.7993	1.09014e+07	9.36e-07
		-14.7993	1.09054e+07	3.51e-07
		-14.7993	1.09094e+07	1.158e-06
		-14.7993	1.09134e+07	1.652e-06
		-14.7993	1.09174e+07	9.16e-07
		-14.7993	1.09214e+07	1.227e-06
		-14.7993	1.09255e+07	7.78e-07
		-14.7993	1.09295e+07	1.261e-06
		-14.7993	1.09335e+07	1.165e-06
		-14.7993	1.09375e+07	2.189e-06
		-14.7993	1.09415e+07	9.8e-07
		-14.7993	1.09455e+07	1.277e-06
		-14.7993	1.09495e+07	9.14e-07
		-14.7993	1.09535e+07	1.554e-06
		-14.7993	1.09575e+07	1.354e-06
		-14.7993	1.09615e+07	9.69e-07
		-14.7993	1.09655e+07	6.6e-07
		-14.7993	1.09695e+07	9.1e-07
		-14.7993	1.09735e+07	9.45e-07
		-14.7993	1.09776e+07	5.16e-07
		-14.7993	1.09816e+07	7.24e-07
		-14.7993	1.09856e+07	1.089e-06
		-14.7993	1.09896e+07	1.268e-06
		-14.7993	1.09936e+07	5.34e-07
		-14.7993	1.09976e+07	1.364e-06
		-14.7993	1.10016e+07	1.782e-06
		-14.7993	1.10056e+07	1.003e-06
		-14.7993	1.10096e+07	9.96e-07
		-14.7993	1.10136e+07	1.349e-06
		-14.7993	1.10176e+07	8.9e-07
		-14.7993	1.10216e+07	1.304e-06
		-14.7993	1.10257e+07	1.084e-06
		-14.7993	1.10297e+07	2.143e-06
		-14.7993	1.10337e+07	1.158e-06
		-14.7993	1.10377e+07	7.52e-07
		-14.7993	1.10417e+07	1.947e-06
		-14.7993	1.10457e+07	9.54e-07
		-14.7993	1.10497e+07	5.61e-07
		-14.7993	1.10537e+07	1.962e-06
		-14.7993	1.10577e+07	1.305e-06
		-14.7993	1.10617e+07	1.398e-06
		-14.7993	1.10657e+07	6.51e-07
		-14.7993	1.10697e+07	9.16e-07
		-14.7993	1.10737e+07	1.05e-06
		-14.7993	1.10778e+07	1.106e-06
		-14.7993	1.10818e+07	9.57e-07
		-14.7993	1.10858e+07	1.443e-06
		-14.7993	1.10898e+07	4.57e-07
		-14.7993	1.10938e+07	5.59e-07
		-14.7993	1.10978e+07	6.79e-07
		-14.7993	1.11018e+07	1.668e-06
		-14.7993	1.11058e+07	1.219e-06
		-14.7993	1.11098e+07	1.09e-06
		-14.7993	1.11138e+07	9.84e-07
		-14.7993	1.11178e+07	6.61e-07
		-14.7993	1.11218e+07	6.33e-07
		-14.7993	1.11259e+07	2.018e-06
		-14.7993	1.11299e+07	8.47e-07
		-14.7993	1.11339e+07	5.47e-07
		-14.7993	1.11379e+07	8.36e-07
		-14.7993	1.11419e+07	1.092e-06
		-14.7993	1.11459e+07	1.263e-06
		-14.7993	1.11499e+07	1.06e-06
		-14.7993	1.11539e+07	4.33e-07
		-14.7993	1.11579e+07	1.452e-06
		-14.7993	1.11619e+07	1.618e-06
		-14.7993	1.11659e+07	1.729e-06
		-14.7993	1.11699e+07	1.651e-06
		-14.7993	1.11739e+07	1.387e-06
		-14.7993	1.1178e+07	1.08e-06
		-14.7993	1.1182e+07	1.326e-06
		-14.7993	1.1186e+07	4.9e-07
		-14.7993	1.119e+07	1.187e-06
		-14.7993	1.1194e+07	1.129e-06
		-14.7993	1.1198e+07	1.158e-06
		-14.7993	1.1202e+07	1.371e-06
		-14.7993	1.1206e+07	5.73e-07
		-14.7993	1.121e+07	1.963e-06
		-14.7993	1.1214e+07	5.07e-07
		-14.7993	1.1218e+07	1.567e-06
		-14.7993	1.1222e+07	1.481e-06
		-14.7993	1.12261e+07	1.076e-06
		-14.7993	1.12301e+07	1.397e-06
		-14.7993	1.12341e+07	6.39e-07
		-14.7993	1.12381e+07	1.126e-06
		-14.7993	1.12421e+07	1.745e-06
		-14.7993	1.12461e+07	1.143e-06
		-14.7993	1.12501e+07	9.36e-07
		-14.7993	1.12541e+07	1.153e-06
		-14.7993	1.12581e+07	1.912e-06
		-14.7993	1.12621e+07	2.008e-06
		-14.7993	1.12661e+07	1.423e-06
		-14.7993	1.12701e+07	1.73e-06
		-14.7993	1.12741e+07	1.426e-06
		-14.7993	1.12782e+07	6.94e-07
		-14.7993	1.12822e+07	7.89e-07
		-14.7993	1.12862e+07	1.428e-06
		-14.7993	1.12902e+07	2.934e-06
		-14.7993	1.12942e+07	3.14e-07
		-14.7993	1.12982e+07	3.126e-06
		-14.7993	1.13022e+07	9.05e-07
		-14.7993	1.13062e+07	1.262e-06
		-14.7993	1.13102e+07	1.264e-06
		-14.7993	1.13142e+07	7.69e-07
		-14.7993	1.13182e+07	1.594e-06
		-14.7993	1.13222e+07	1.575e-06
		-14.7993	1.13263e+07	1.213e-06
		-14.7993	1.13303e+07	8.46e-07
		-14.7993	1.13343e+07	2.454e-06
		-14.7993	1.13383e+07	2.01e-07
		-14.7993	1.13423e+07	2.149e-06
		-14.7993	1.13463e+07	8.87e-07
		-14.7993	1.13503e+07	1.029e-06
		-14.7993	1.13543e+07	1.433e-06
		-14.7993	1.13583e+07	1.201e-06
		-14.7993	1.13623e+07	1.641e-06
		-14.7993	1.13663e+07	1.104e-06
		-14.7993	1.13703e+07	9.65e-07
		-14.7993	1.13743e+07	1.678e-06
		-14.7993	1.13784e+07	9.79e-07
		-14.7993	1.13824e+07	1.045e-06
		-14.7993	1.13864e+07	1.787e-06
		-14.7993	1.13904e+07	1.462e-06
		-14.7993	1.13944e+07	1.802e-06
		-14.7993	1.13984e+07	1.479e-06
		-14.7993	1.14024e+07	3.8e-07
		-14.7993	1.14064e+07	1.35e-06
		-14.7993	1.14104e+07	1.52e-06
		-14.7993	1.14144e+07	2.656e-06
		-14.7993	1.14184e+07	1.24e-06
		-14.7993	1.14224e+07	1.681e-06
		-14.7993	1.14265e+07	2.449e-06
		-14.7993	1.14305e+07	4.03e-07
		-14.7993	1.14345e+07	8.85e-07
		-14.7993	1.14385e+07	1.437e-06
		-14.7993	1.14425e+07	1.299e-06
		-14.7993	1.14465e+07	1.342e-06
		-14.7993	1.14505e+07	1.464e-06
		-14.7993	1.14545e+07	1.945e-06
		-14.7993	1.14585e+07	1.875e-06
		-14.7993	1.14625e+07	1.289e-06
		-14.7993	1.14665e+07	2.15e-06
		-14.7993	1.14705e+07	1.762e-06
		-14.7993	1.14745e+07	9.53e-07
		-14.7993	1.14786e+07	1.678e-06
		-14.7993	1.14826e+07	2.408e-06
		-14.7993	1.14866e+07	1.16e-06
		-14.7993	1.14906e+07	1.801e-06
		-14.7993	1.14946e+07	1.5e-06
		-14.7993	1.14986e+07	3.82e-07
		-14.7993	1.15026e+07	1.962e-06
		-14.7993	1.15066e+07	1.431e-06
		-14.7993	1.15106e+07	1.162e-06
		-14.7993	1.15146e+07	2.193e-06
		-14.7993	1.15186e+07	1.406e-06
		-14.7993	1.15226e+07	1.929e-06
		-14.7993	1.15267e+07	1.535e-06
		-14.7993	1.15307e+07	3.76e-07
		-14.7993	1.15347e+07	1.608e-06
		-14.7993	1.15387e+07	2.569e-06
		-14.7993	1.15427e+07	1.501e-06
		-14.7993	1.15467e+07	6.84e-07
		-14.7993	1.15507e+07	1.695e-06
		-14.7993	1.15547e+07	1.278e-06
		-14.7993	1.15587e+07	1.682e-06
		-14.7993	1.15627e+07	2.251e-06
		-14.7993	1.15667e+07	1.671e-06
		-14.7993	1.15707e+07	1.163e-06
		-14.7993	1.15747e+07	1.176e-06
		-14.7993	1.15788e+07	2.135e-06
		-14.7993	1.15828e+07	1.765e-06
		-14.7993	1.15868e+07	1.03e-06
		-14.7993	1.15908e+07	9.33e-07
		-14.7993	1.15948e+07	1.672e-06
		-14.7993	1.15988e+07	2.122e-06
		-14.7993	1.16028e+07	1.674e-06
		-14.7993	1.16068e+07	2.524e-06
		-14.7993	1.16108e+07	2.577e-06
		-14.7993	1.16148e+07	1.158e-06
		-14.7993	1.16188e+07	1.659e-06
		-14.7993	1.16228e+07	2.25e-06
		-14.7993	1.16269e+07	1.772e-06
		-14.7993	1.16309e+07	2.064e-06
		-14.7993	1.16349e+07	2.642e-06
		-14.7993	1.16389e+07	2.869e-06
		-14.7993	1.16429e+07	1.688e-06
		-14.7993	1.16469e+07	2.064e-06
		-14.7993	1.16509e+07	1.307e-06
		-14.7993	1.16549e+07	1.469e-06
		-14.7993	1.16589e+07	1.438e-06
		-14.7993	1.16629e+07	1.866e-06
		-14.7993	1.16669e+07	1.702e-06
		-14.7993	1.16709e+07	2.404e-06
		-14.7993	1.16749e+07	2.261e-06
		-14.7993	1.1679e+07	2.625e-06
		-14.7993	1.1683e+07	1.762e-06
		-14.7993	1.1687e+07	2.664e-06
		-14.7993	1.1691e+07	3.165e-06
		-14.7993	1.1695e+07	1.613e-06
		-14.7993	1.1699e+07	1.442e-06
		-14.7993	1.1703e+07	2.294e-06
		-14.7993	1.1707e+07	2.532e-06
		-14.7993	1.1711e+07	2.084e-06
		-14.7993	1.1715e+07	2.871e-06
		-14.7993	1.1719e+07	1.287e-06
		-14.7993	1.1723e+07	2.428e-06
		-14.7993	1.17271e+07	2.899e-06
		-14.7993	1.17311e+07	2.131e-06
		-14.7993	1.17351e+07	1.305e-06
		-14.7993	1.17391e+07	2.93e-06
		-14.7993	1.17431e+07	3.115e-06
		-14.7993	1.17471e+07	1.197e-06
		-14.7993	1.17511e+07	2.96e-06
		-14.7993	1.17551e+07	2.384e-06
		-14.7993	1.17591e+07	1.869e-06
		-14.7993	1.17631e+07	2.544e-06
		-14.7993	1.17671e+07	2.882e-06
		-14.7993	1.17711e+07	3.423e-06
		-14.7993	1.17752e+07	3.176e-06
		-14.7993	1.17792e+07	2.96e-06
		-14.7993	1.17832e+07	2.621e-06
		-14.7993	1.17872e+07	3.112e-06
		-14.7993	1.17912e+07	2.765e-06
		-14.7993	1.17952e+07	2.644e-06
		-14.7993	1.17992e+07	2.529e-06
		-14.7993	1.18032e+07	2.068e-06
		-14.7993	1.18072e+07	2.298e-06
		-14.7993	1.18112e+07	2.408e-06
		-14.7993	1.18152e+07	3.765e-06
		-14.7993	1.18192e+07	3.934e-06
		-14.7993	1.18232e+07	3.647e-06
		-14.7993	1.18273e+07	3.487e-06
		-14.7993	1.18313e+07	3.853e-06
		-14.7993	1.18353e+07	2.789e-06
		-14.7993	1.18393e+07	3.515e-06
		-14.7993	1.18433e+07	3.558e-06
		-14.7993	1.18473e+07	3.337e-06
		-14.7993	1.18513e+07	4.054e-06
		-14.7993	1.18553e+07	4.774e-06
		-14.7993	1.18593e+07	2.833e-06
		-14.7993	1.18633e+07	4.185e-06
		-14.7993	1.18673e+07	3.926e-06
		-14.7993	1.18713e+07	3.661e-06
		-14.7993	1.18754e+07	4.205e-06
		-14.7993	1.18794e+07	3.166e-06
		-14.7993	1.18834e+07	3.988e-06
		-14.7993	1.18874e+07	4.877e-06
		-14.7993	1.18914e+07	5.125e-06
		-14.7993	1.18954e+07	4.7e-06
		-14.7993	1.18994e+07	3.618e-06
		-14.7993	1.19034e+07	4.069e-06
		-14.7993	1.19074e+07	5.894e-06
		-14.7993	1.19114e+07	4.435e-06
		-14.7993	1.19154e+07	3.634e-06
		-14.7993	1.19194e+07	5.009e-06
		-14.7993	1.19234e+07	5.37e-06
		-14.7993	1.19275e+07	5.684e-06
		-14.7993	1.19315e+07	4.279e-06
		-14.7993	1.19355e+07	5.532e-06
		-14.7993	1.19395e+07	4.153e-06
		-14.7993	1.19435e+07	5.601e-06
		-14.7993	1.19475e+07	5.032e-06
		-14.7993	1.19515e+07	5.359e-06
		-14.7993	1.19555e+07	5.87e-06
		-14.7993	1.19595e+07	6.124e-06
		-14.7993	1.19635e+07	5.186e-06
		-14.7993	1.19675e+07	6.948e-06
		-14.7993	1.19715e+07	6.676e-06
		-14.7993	1.19756e+07	7.229e-06
		-14.7993	1.19796e+07	6.655e-06
		-14.7993	1.19836e+07	7.1e-06
		-14.7993	1.19876e+07	7.147e-06
		-14.7993	1.19916e+07	7.945e-06
		-14.7993	1.19956e+07	8.673e-06
		-14.7993	1.19996e+07	7.916e-06
		-14.7993	1.20036e+07	8.958e-06
		-14.7993	1.20076e+07	8.239e-06
		-14.7993	1.20116e+07	8.705e-06
		-14.7993	1.20156e+07	1.0377e-05
		-14.7993	1.20196e+07	1.0148e-05
		-14.7993	1.20236e+07	1.0089e-05
		-14.7993	1.20277e+07	1.0705e-05
		-14.7993	1.20317e+07	1.0186e-05
		-14.7993	1.20357e+07	1.1206e-05
		-14.7993	1.20397e+07	1.1216e-05
		-14.7993	1.20437e+07	1.1626e-05
		-14.7993	1.20477e+07	1.1977e-05
		-14.7993	1.20517e+07	1.2777e-05
		-14.7993	1.20557e+07	1.2906e-05
		-14.7993	1.20597e+07	1.151e-05
		-14.7993	1.20637e+07	1.3224e-05
		-14.7993	1.20677e+07	1.2127e-05
		-14.7993	1.20717e+07	1.2332e-05
		-14.7993	1.20758e+07	1.2733e-05
		-14.7993	1.20798e+07	1.2972e-05
		-14.7993	1.20838e+07	1.3428e-05
		-14.7993	1.20878e+07	1.1876e-05
		-14.7993	1.20918e+07	1.202e-05
		-14.7993	1.20958e+07	1.0912e-05
		-14.7993	1.20998e+07	1.1197e-05
		-14.7993	1.21038e+07	1.1278e-05
		-14.7993	1.21078e+07	1.0001e-05
		-14.7993	1.21118e+07	1.0218e-05
		-14.7993	1.21158e+07	9.91e-06
		-14.7993	1.21198e+07	9.548e-06
		-14.7993	1.21238e+07	9.519e-06
		-14.7993	1.21279e+07	9.923e-06
		-14.7993	1.21319e+07	8.719e-06
		-14.7993	1.21359e+07	7.497e-06
		-14.7993	1.21399e+07	8.144e-06
		-14.7993	1.21439e+07	8.13e-06
		-14.7993	1.21479e+07	7.751e-06
		-14.7993	1.21519e+07	7.55e-06
		-14.7993	1.21559e+07	7.095e-06
		-14.7993	1.21599e+07	7.054e-06
		-14.7993	1.21639e+07	6.618e-06
		-14.7993	1.21679e+07	6.477e-06
		-14.7993	1.21719e+07	5.536e-06
		-14.7993	1.2176e+07	5.67e-06
		-14.7993	1.218e+07	5.529e-06
		-14.7993	1.2184e+07	5.942e-06
		-14.7993	1.2188e+07	6.708e-06
		-14.7993	1.2192e+07	5.389e-06
		-14.7993	1.2196e+07	5.537e-06
		-14.7993	1.22e+07	5.15e-06
		-14.699	1.02e+07	1.014e-06
		-14.699	1.0204e+07	5.7e-07
		-14.699	1.0208e+07	1.309e-06
		-14.699	1.0212e+07	7.06e-07
		-14.699	1.0216e+07	2.128e-06
		-14.699	1.022e+07	4.88e-07
		-14.699	1.0224e+07	8.1e-07
		-14.699	1.02281e+07	1.455e-06
		-14.699	1.02321e+07	1.03e-06
		-14.699	1.02361e+07	5.78e-07
		-14.699	1.02401e+07	1.061e-06
		-14.699	1.02441e+07	8.7e-07
		-14.699	1.02481e+07	1.322e-06
		-14.699	1.02521e+07	1.23e-06
		-14.699	1.02561e+07	5.78e-07
		-14.699	1.02601e+07	1.611e-06
		-14.699	1.02641e+07	1.298e-06
		-14.699	1.02681e+07	1.238e-06
		-14.699	1.02721e+07	1.401e-06
		-14.699	1.02762e+07	9.27e-07
		-14.699	1.02802e+07	1.176e-06
		-14.699	1.02842e+07	1.032e-06
		-14.699	1.02882e+07	8.05e-07
		-14.699	1.02922e+07	1.041e-06
		-14.699	1.02962e+07	6.7e-07
		-14.699	1.03002e+07	1.143e-06
		-14.699	1.03042e+07	2.35e-07
		-14.699	1.03082e+07	1.541e-06
		-14.699	1.03122e+07	1.457e-06
		-14.699	1.03162e+07	1.07e-06
		-14.699	1.03202e+07	7.68e-07
		-14.699	1.03242e+07	8.8e-07
		-14.699	1.03283e+07	1.191e-06
		-14.699	1.03323e+07	1.594e-06
		-14.699	1.03363e+07	1.137e-06
		-14.699	1.03403e+07	8.43e-07
		-14.699	1.03443e+07	1.394e-06
		-14.699	1.03483e+07	1.574e-06
		-14.699	1.03523e+07	8.13e-07
		-14.699	1.03563e+07	1.277e-06
		-14.699	1.03603e+07	9.18e-07
		-14.699	1.03643e+07	5.98e-07
		-14.699	1.03683e+07	1.566e-06
		-14.699	1.03723e+07	8.86e-07
		-14.699	1.03764e+07	1.043e-06
		-14.699	1.03804e+07	9.91e-07
		-14.699	1.03844e+07	7.57e-07
		-14.699	1.03884e+07	1.286e-06
		-14.699	1.03924e+07	1.052e-06
		-14.699	1.03964e+07	4e-07
		-14.699	1.04004e+07	9.57e-07
		-14.699	1.04044e+07	4.66e-07
		-14.699	1.04084e+07	1.014e-06
		-14.699	1.04124e+07	9.77e-07
		-14.699	1.04164e+07	6.81e-07
		-14.699	1.04204e+07	7.37e-07
		-14.699	1.04244e+07	1.221e-06
		-14.699	1.04285e+07	9.45e-07
		-14.699	1.04325e+07	4.3e-07
		-14.699	1.04365e+07	1.091e-06
		-14.699	1.04405e+07	1.251e-06
		-14.699	1.04445e+07	6.72e-07
		-14.699	1.04485e+07	6.94e-07
		-14.699	1.04525e+07	1.863e-06
		-14.699	1.04565e+07	9.61e-07
		-14.699	1.04605e+07	7.78e-07
		-14.699	1.04645e+07	9.87e-07
		-14.699	1.04685e+07	1.278e-06
		-14.699	1.04725e+07	1.256e-06
		-14.699	1.04766e+07	9.02e-07
		-14.699	1.04806e+07	1.105e-06
		-14.699	1.04846e+07	4.65e-07
		-14.699	1.04886e+07	9.08e-07
		-14.699	1.04926e+07	5.89e-07
		-14.699	1.04966e+07	7.16e-07
		-14.699	1.05006e+07	1.38e-06
		-14.699	1.05046e+07	1.565e-06
		-14.699	1.05086e+07	4.77e-07
		-14.699	1.05126e+07	1.005e-06
		-14.699	1.05166e+07	1.231e-06
		-14.699	1.05206e+07	3.88e-07
		-14.699	1.05246e+07	9.88e-07
		-14.699	1.05287e+07	8.11e-07
		-14.699	1.05327e+07	6.3e-07
		-14.699	1.05367e+07	1.878e-06
		-14.699	1.05407e+07	5.59e-07
		-14.699	1.05447e+07	9.21e-07
		-14.699	1.05487e+07	2.55e-07
		-14.699	1.05527e+07	1.155e-06
		-14.699	1.05567e+07	1.944e-06
		-14.699	1.05607e+07	7.38e-07
		-14.699	1.05647e+07	5.04e-07
		-14.699	1.05687e+07	8.9e-07
		-14.699	1.05727e+07	1.61e-06
		-14.699	1.05768e+07	1.955e-06
		-14.699	1.05808e+07	1.12e-06
		-14.699	1.05848e+07	1.407e-06
		-14.699	1.05888e+07	1.472e-06
		-14.699	1.05928e+07	8.97e-07
		-14.699	1.05968e+07	1.517e-06
		-14.699	1.06008e+07	8.87e-07
		-14.699	1.06048e+07	8.8e-07
		-14.699	1.06088e+07	1.094e-06
		-14.699	1.06128e+07	1.267e-06
		-14.699	1.06168e+07	8.65e-07
		-14.699	1.06208e+07	6.73e-07
		-14.699	1.06248e+07	5.4e-07
		-14.699	1.06289e+07	4e-07
		-14.699	1.06329e+07	1.447e-06
		-14.699	1.06369e+07	1.59e-06
		-14.699	1.06409e+07	1.22e-06
		-14.699	1.06449e+07	1.464e-06
		-14.699	1.06489e+07	7.96e-07
		-14.699	1.06529e+07	7.24e-07
		-14.699	1.06569e+07	5.25e-07
		-14.699	1.06609e+07	1.121e-06
		-14.699	1.06649e+07	1.536e-06
		-14.699	1.06689e+07	1.141e-06
		-14.699	1.06729e+07	4.28e-07
		-14.699	1.0677e+07	7.14e-07
		-14.699	1.0681e+07	1.216e-06
		-14.699	1.0685e+07	8.65e-07
		-14.699	1.0689e+07	4.54e-07
		-14.699	1.0693e+07	9.99e-07
		-14.699	1.0697e+07	1.249e-06
		-14.699	1.0701e+07	6.92e-07
		-14.699	1.0705e+07	6.35e-07
		-14.699	1.0709e+07	3.68e-07
		-14.699	1.0713e+07	9.75e-07
		-14.699	1.0717e+07	1.01e-06
		-14.699	1.0721e+07	1.102e-06
		-14.699	1.07251e+07	9.4e-07
		-14.699	1.07291e+07	9.03e-07
		-14.699	1.07331e+07	6.33e-07
		-14.699	1.07371e+07	8.81e-07
		-14.699	1.07411e+07	4.93e-07
		-14.699	1.07451e+07	1.365e-06
		-14.699	1.07491e+07	5.41e-07
		-14.699	1.07531e+07	8.29e-07
		-14.699	1.07571e+07	1.049e-06
		-14.699	1.07611e+07	7.51e-07
		-14.699	1.07651e+07	1.28e-06
		-14.699	1.07691e+07	1.777e-06
		-14.699	1.07731e+07	1.058e-06
		-14.699	1.07772e+07	1.612e-06
		-14.699	1.07812e+07	1.129e-06
		-14.699	1.07852e+07	9.55e-07
		-14.699	1.07892e+07	2.456e-06
		-14.699	1.07932e+07	2.009e-06
		-14.699	1.07972e+07	6.78e-07
		-14.699	1.08012e+07	1.213e-06
		-14.699	1.08052e+07	7.48e-07
		-14.699	1.08092e+07	9.5e-07
		-14.699	1.08132e+07	6.38e-07
		-14.699	1.08172e+07	8.28e-07
		-14.699	1.08212e+07	9.95e-07
		-14.699	1.08253e+07	5.62e-07
		-14.699	1.08293e+07	1.742e-06
		-14.699	1.08333e+07	7e-07
		-14.699	1.08373e+07	1.257e-06
		-14.699	1.08413e+07	6.45e-07
		-14.699	1.08453e+07	1.116e-06
		-14.699	1.08493e+07	1.073e-06
		-14.699	1.08533e+07	8.97e-07
		-14.699	1.08573e+07	6.09e-07
		-14.699	1.08613e+07	1.125e-06
		-14.699	1.08653e+07	2.284e-06
		-14.699	1.08693e+07	6.09e-07
		-14.699	1.08733e+07	5.11e-07
		-14.699	1.08774e+07	1.945e-06
		-14.699	1.08814e+07	6.81e-07
		-14.699	1.08854e+07	8.7e-07
		-14.699	1.08894e+07	1.136e-06
		-14.699	1.08934e+07	2.61e-07
		-14.699	1.08974e+07	5.33e-07
		-14.699	1.09014e+07	1.2e-06
		-14.699	1.09054e+07	7.38e-07
		-14.699	1.09094e+07	1.389e-06
		-14.699	1.09134e+07	1.12e-06
		-14.699	1.09174e+07	1.123e-06
		-14.699	1.09214e+07	1.411e-06
		-14.699	1.09255e+07	1.284e-06
		-14.699	1.09295e+07	1.295e-06
		-14.699	1.09335e+07	2.81e-07
		-14.699	1.09375e+07	8.44e-07
		-14.699	1.09415e+07	1.203e-06
		-14.699	1.09455e+07	5.89e-07
		-14.699	1.09495e+07	8.76e-07
		-14.699	1.09535e+07	1.528e-06
		-14.699	1.09575e+07	1.269e-06
		-14.699	1.09615e+07	9.64e-07
		-14.699	1.09655e+07	4.94e-07
		-14.699	1.09695e+07	7.67e-07
		-14.699	1.09735e+07	1.646e-06
		-14.699	1.09776e+07	1.77e-06
		-14.699	1.09816e+07	9.17e-07
		-14.699	1.09856e+07	1.919e-06
		-14.699	1.09896e+07	7.97e-07
		-14.699	1.09936e+07	7.07e-07
		-14.699	1.09976e+07	1.323e-06
		-14.699	1.10016e+07	1.361e-06
		-14.699	1.10056e+07	1.714e-06
		-14.699	1.10096e+07	1.893e-06
		-14.699	1.10136e+07	8.95e-07
		-14.699	1.10176e+07	6.89e-07
		-14.699	1.10216e+07	9.33e-07
		-14.699	1.10257e+07	5.7e-07
		-14.699	1.10297e+07	1.3e-06
		-14.699	1.10337e+07	1.384e-06
		-14.699	1.10377e+07	1.385e-06
		-14.699	1.10417e+07	1.931e-06
		-14.699	1.10457e+07	1.431e-06
		-14.699	1.10497e+07	1.222e-06
		-14.699	1.10537e+07	1.103e-06
		-14.699	1.10577e+07	1.073e-06
		-14.699	1.10617e+07	1.95e-06
		-14.699	1.10657e+07	1.378e-06
		-14.699	1.10697e+07	1.62e-06
		-14.699	1.10737e+07	9.89e-07
		-14.699	1.10778e+07	8.19e-07
		-14.699	1.10818e+07	1.619e-06
		-14.699	1.10858e+07	9.63e-07
		-14.699	1.10898e+07	2.192e-06
		-14.699	1.10938e+07	8.55e-07
		-14.699	1.10978e+07	7.69e-07
		-14.699	1.11018e+07	1.644e-06
		-14.699	1.11058e+07	1.086e-06
		-14.699	1.11098e+07	4.3e-07
		-14.699	1.11138e+07	2.46e-07
		-14.699	1.11178e+07	1.104e-06
		-14.699	1.11218e+07	1.056e-06
		-14.699	1.11259e+07	8.23e-07
		-14.699	1.11299e+07	1.54e-06
		-14.699	1.11339e+07	9.16e-07
		-14.699	1.11379e+07	8.37e-07
		-14.699	1.11419e+07	3.65e-07
		-14.699	1.11459e+07	1.702e-06
		-14.699	1.11499e+07	9.33e-07
		-14.699	1.11539e+07	6.4e-07
		-14.699	1.11579e+07	1.018e-06
		-14.699	1.11619e+07	9.86e-07
		-14.699	1.11659e+07	1.502e-06
		-14.699	1.11699e+07	4.65e-07
		-14.699	1.11739e+07	1.141e-06
		-14.699	1.1178e+07	7.7e-07
		-14.699	1.1182e+07	5.37e-07
		-14.699	1.1186e+07	1.57e-06
		-14.699	1.119e+07	1.628e-06
		-14.699	1.1194e+07	1.098e-06
		-14.699	1.1198e+07	1.109e-06
		-14.699	1.1202e+07	1.432e-06
		-14.699	1.1206e+07	8.69e-07
		-14.699	1.121e+07	1.041e-06
		-14.699	1.1214e+07	7.77e-07
		-14.699	1.1218e+07	1.45e-06
		-14.699	1.1222e+07	1.839e-06
		-14.699	1.12261e+07	1.998e-06
		-14.699	1.12301e+07	1.92e-06
		-14.699	1.12341e+07	8.22e-07
		-14.699	1.12381e+07	7.38e-07
		-14.699	1.12421e+07	9.85e-07
		-14.699	1.12461e+07	1.095e-06
		-14.699	1.12501e+07	6.22e-07
		-14.699	1.12541e+07	1.082e-06
		-14.699	1.12581e+07	6.96e-07
		-14.699	1.12621e+07	1.517e-06
		-14.699	1.12661e+07	9.88e-07
		-14.699	1.12701e+07	1.734e-06
		-14.699	1.12741e+07	1.602e-06
		-14.699	1.12782e+07	7.82e-07
		-14.699	1.12822e+07	9.21e-07
		-14.699	1.12862e+07	1.749e-06
		-14.699	1.12902e+07	2.076e-06
		-14.699	1.12942e+07	1.099e-06
		-14.699	1.12982e+07	6.79e-07
		-14.699	1.13022e+07	9.35e-07
		-14.699	1.13062e+07	1.124e-06
		-14.699	1.13102e+07	1.161e-06
		-14.699	1.13142e+07	2.889e-06
		-14.699	1.13182e+07	1.385e-06
		-14.699	1.13222e+07	1.503e-06
		-14.699	1.13263e+07	8.96e-07
		-14.699	1.13303e+07	2.042e-06
		-14.699	1.13343e+07	1.016e-06
		-14.699	1.13383e+07	1.474e-06
		-14.699	1.13423e+07	9.27e-07
		-14.699	1.13463e+07	1.391e-06
		-14.699	1.13503e+07	1.366e-06
		-14.699	1.13543e+07	8.64e-07
		-14.699	1.13583e+07	8.35e-07
		-14.699	1.13623e+07	1.008e-06
		-14.699	1.13663e+07	1.287e-06
		-14.699	1.13703e+07	1.357e-06
		-14.699	1.13743e+07	1.17e-06
		-14.699	1.13784e+07	2.384e-06
		-14.699	1.13824e+07	1.566e-06
		-14.699	1.13864e+07	1.911e-06
		-14.699	1.13904e+07	2.276e-06
		-14.699	1.13944e+07	7.06e-07
		-14.699	1.13984e+07	1.379e-06
		-14.699	1.14024e+07	1.502e-06
		-14.699	1.14064e+07	2.028e-06
		-14.699	1.14104e+07	2.307e-06
		-14.699	1.14144e+07	1.736e-06
		-14.699	1.14184e+07	1.154e-06
		-14.699	1.14224e+07	1.627e-06
		-14.699	1.14265e+07	1.595e-06
		-14.699	1.14305e+07	1.702e-06
		-14.699	1.14345e+07	1.809e-06
		-14.699	1.14385e+07	1.547e-06
		-14.699	1.14425e+07	2.529e-06
		-14.699	1.14465e+07	5.41e-07
		-14.699	1.14505e+07	1.166e-06
		-14.699	1.14545e+07	1.142e-06
		-14.699	1.14585e+07	1.598e-06
		-14.699	1.14625e+07	2.391e-06
		-14.699	1.14665e+07	1.697e-06
		-14.699	1.14705e+07	2.353e-06
		-14.699	1.14745e+07	2.305e-06
		-14.699	1.14786e+07	1.054e-06
		-14.699	1.14826e+07	7.14e-07
		-14.699	1.14866e+07	8.21e-07
		-14.699	1.14906e+07	1.486e-06
		-14.699	1.14946e+07	1.072e-06
		-14.699	1.14986e+07	1.219e-06
		-14.699	1.15026e+07	1.156e-06
		-14.699	1.15066e+07	2.574e-06
		-14.699	1.15106e+07	1.952e-06
		-14.699	1.15146e+07	1.914e-06
		-14.699	1.15186e+07	2.085e-06
		-14.699	1.15226e+07	1.478e-06
		-14.699	1.15267e+07	1.272e-06
		-14.699	1.15307e+07	1.324e-06
		-14.699	1.15347e+07	1.789e-06
		-14.699	1.15387e+07	1.771e-06
		-14.699	1.15427e+07	2.228e-06
		-14.699	1.15467e+07	1.294e-06
		-14.699	1.15507e+07	1.75e-06
		-14.699	1.15547e+07	2.243e-06
		-14.699	1.15587e+07	1.377e-06
		-14.699	1.15627e+07	1.517e-06
		-14.699	1.15667e+07	2.578e-06
		-14.699	1.15707e+07	1.5e-06
		-14.699	1.15747e+07	2.362e-06
		-14.699	1.15788e+07	2.008e-06
		-14.699	1.15828e+07	1.143e-06
		-14.699	1.15868e+07	1.202e-06
		-14.699	1.15908e+07	2.465e-06
		-14.699	1.15948e+07	1.805e-06
		-14.699	1.15988e+07	1.549e-06
		-14.699	1.16028e+07	1.331e-06
		-14.699	1.16068e+07	3.541e-06
		-14.699	1.16108e+07	1.888e-06
		-14.699	1.16148e+07	2.058e-06
		-14.699	1.16188e+07	2.09e-06
		-14.699	1.16228e+07	1.92e-06
		-14.699	1.16269e+07	1.73e-06
		-14.699	1.16309e+07	1.674e-06
		-14.699	1.16349e+07	2.659e-06
		-14.699	1.16389e+07	2.455e-06
		-14.699	1.16429e+07	2.003e-06
		-14.699	1.16469e+07	3.178e-06
		-14.699	1.16509e+07	1.84e-06
		-14.699	1.16549e+07	1.897e-06
		-14.699	1.16589e+07	2.509e-06
		-14.699	1.16629e+07	2.55e-06
		-14.699	1.16669e+07	2.028e-06
		-14.699	1.16709e+07	2.983e-06
		-14.699	1.16749e+07	3.459e-06
		-14.699	1.1679e+07	2.468e-06
		-14.699	1.1683e+07	1.416e-06
		-14.699	1.1687e+07	2.855e-06
		-14.699	1.1691e+07	3.755e-06
		-14.699	1.1695e+07	2.61e-06
		-14.699	1.1699e+07	2.363e-06
		-14.699	1.1703e+07	2.926e-06
		-14.699	1.1707e+07	1.983e-06
		-14.699	1.1711e+07	4.11e-06
		-14.699	1.1715e+07	2.861e-06
		-14.699	1.1719e+07	3.084e-06
		-14.699	1.1723e+07	2.534e-06
		-14.699	1.17271e+07	1.973e-06
		-14.699	1.17311e+07	2.676e-06
		-14.699	1.17351e+07	2.189e-06
		-14.699	1.17391e+07	3.978e-06
		-14.699	1.17431e+07	2.944e-06
		-14.699	1.17471e+07	3.774e-06
		-14.699	1.17511e+07	3.42e-06
		-14.699	1.17551e+07	4.013e-06
		-14.699	1.17591e+07	3.165e-06
		-14.699	1.17631e+07	3.757e-06
		-14.699	1.17671e+07	2.242e-06
		-14.699	1.17711e+07	2.517e-06
		-14.699	1.17752e+07	3.664e-06
		-14.699	1.17792e+07	3.013e-06
		-14.699	1.17832e+07	3.6e-06
		-14.699	1.17872e+07	4.368e-06
		-14.699	1.17912e+07	4.086e-06
		-14.699	1.17952e+07	3.307e-06
		-14.699	1.17992e+07	4.21e-06
		-14.699	1.18032e+07	3.075e-06
		-14.699	1.18072e+07	4.386e-06
		-14.699	1.18112e+07	3.305e-06
		-14.699	1.18152e+07	3.615e-06
		-14.699	1.18192e+07	3.803e-06
		-14.699	1.18232e+07	4.284e-06
		-14.699	1.18273e+07	3.45e-06
		-14.699	1.18313e+07	4.111e-06
		-14.699	1.18353e+07	4.122e-06
		-14.699	1.18393e+07	5.086e-06
		-14.699	1.18433e+07	5.696e-06
		-14.699	1.18473e+07	4.279e-06
		-14.699	1.18513e+07	5.101e-06
		-14.699	1.18553e+07	4.397e-06
		-14.699	1.18593e+07	4.391e-06
		-14.699	1.18633e+07	4.143e-06
		-14.699	1.18673e+07	4.256e-06
		-14.699	1.18713e+07	4.838e-06
		-14.699	1.18754e+07	4.695e-06
		-14.699	1.18794e+07	4.661e-06
		-14.699	1.18834e+07	6.791e-06
		-14.699	1.18874e+07	6.378e-06
		-14.699	1.18914e+07	5.621e-06
		-14.699	1.18954e+07	5.887e-06
		-14.699	1.18994e+07	6.262e-06
		-14.699	1.19034e+07	6.204e-06
		-14.699	1.19074e+07	6.678e-06
		-14.699	1.19114e+07	6.827e-06
		-14.699	1.19154e+07	7.357e-06
		-14.699	1.19194e+07	6.638e-06
		-14.699	1.19234e+07	7.075e-06
		-14.699	1.19275e+07	6.274e-06
		-14.699	1.19315e+07	8.491e-06
		-14.699	1.19355e+07	7.396e-06
		-14.699	1.19395e+07	9.7e-06
		-14.699	1.19435e+07	7.672e-06
		-14.699	1.19475e+07	8.588e-06
		-14.699	1.19515e+07	9.652e-06
		-14.699	1.19555e+07	9.06e-06
		-14.699	1.19595e+07	1.0463e-05
		-14.699	1.19635e+07	1.0399e-05
		-14.699	1.19675e+07	1.0739e-05
		-14.699	1.19715e+07	1.1016e-05
		-14.699	1.19756e+07	1.1271e-05
		-14.699	1.19796e+07	1.0575e-05
		-14.699	1.19836e+07	1.1558e-05
		-14.699	1.19876e+07	1.2418e-05
		-14.699	1.19916e+07	1.2995e-05
		-14.699	1.19956e+07	1.2933e-05
		-14.699	1.19996e+07	1.2902e-05
		-14.699	1.20036e+07	1.2694e-05
		-14.699	1.20076e+07	1.3296e-05
		-14.699	1.20116e+07	1.5783e-05
		-14.699	1.20156e+07	1.2727e-05
		-14.699	1.20196e+07	1.354e-05
		-14.699	1.20236e+07	1.2715e-05
		-14.699	1.20277e+07	1.3456e-05
		-14.699	1.20317e+07	1.2642e-05
		-14.699	1.20357e+07	1.2119e-05
		-14.699	1.20397e+07	1.2018e-05
		-14.699	1.20437e+07	1.1515e-05
		-14.699	1.20477e+07	1.1894e-05
		-14.699	1.20517e+07	1.1278e-05
		-14.699	1.20557e+07	1.1101e-05
		-14.699	1.20597e+07	1.0907e-05
		-14.699	1.20637e+07	1.0749e-05
		-14.699	1.20677e+07	9.727e-06
		-14.699	1.20717e+07	8.58e-06
		-14.699	1.20758e+07	1.0219e-05
		-14.699	1.20798e+07	9.705e-06
		-14.699	1.20838e+07	9.389e-06
		-14.699	1.20878e+07	8.424e-06
		-14.699	1.20918e+07	9.328e-06
		-14.699	1.20958e+07	7.878e-06
		-14.699	1.20998e+07	7.765e-06
		-14.699	1.21038e+07	7.599e-06
		-14.699	1.21078e+07	7.82e-06
		-14.699	1.21118e+07	6.697e-06
		-14.699	1.21158e+07	6.769e-06
		-14.699	1.21198e+07	6.518e-06
		-14.699	1.21238e+07	7.682e-06
		-14.699	1.21279e+07	6.132e-06
		-14.699	1.21319e+07	6.096e-06
		-14.699	1.21359e+07	6.915e-06
		-14.699	1.21399e+07	6.645e-06
		-14.699	1.21439e+07	6.497e-06
		-14.699	1.21479e+07	6.943e-06
		-14.699	1.21519e+07	4.869e-06
		-14.699	1.21559e+07	6.14e-06
		-14.699	1.21599e+07	4.706e-06
		-14.699	1.21639e+07	5.312e-06
		-14.699	1.21679e+07	5.007e-06
		-14.699	1.21719e+07	4.099e-06
		-14.699	1.2176e+07	4.237e-06
		-14.699	1.218e+07	5.463e-06
		-14.699	1.2184e+07	3.923e-06
		-14.699	1.2188e+07	4.663e-06
		-14.699	1.2192e+07	5.316e-06
[truncated: 148,002 more rows]

## Sheet: Figure 1e
Figure 1e
		X (um)	Y (um)	Amplitude (Au)
		-4.89172	-5.04877	2.56e-07
		-4.71224	-5.04877	2.66e-07
		-4.53275	-5.04877	3.27e-07
		-4.35326	-5.04877	5.64e-07
		-4.17377	-5.04877	8.95e-07
		-3.99429	-5.04877	1.193e-06
		-3.8148	-5.04877	1.866e-06
		-3.63531	-5.04877	2.239e-06
		-3.45583	-5.04877	2.726e-06
		-3.27634	-5.04877	3.531e-06
		-3.09685	-5.04877	4.123e-06
		-2.91736	-5.04877	5.165e-06
		-2.73788	-5.04877	5.472e-06
		-2.55839	-5.04877	6.132e-06
		-2.3789	-5.04877	6.847e-06
		-2.19942	-5.04877	7.094e-06
		-2.01993	-5.04877	7.801e-06
		-1.84044	-5.04877	8.53e-06
		-1.66095	-5.04877	8.784e-06
		-1.48147	-5.04877	9.245e-06
		-1.30198	-5.04877	9.407e-06
		-1.12249	-5.04877	9.8e-06
		-0.943006	-5.04877	1.0636e-05
		-0.763519	-5.04877	1.0194e-05
		-0.584031	-5.04877	1.1564e-05
		-0.404544	-5.04877	1.1127e-05
		-0.225057	-5.04877	1.229e-05
		-0.0455698	-5.04877	1.2496e-05
		0.133917	-5.04877	1.225e-05
		0.313405	-5.04877	1.2485e-05
		0.492892	-5.04877	1.2134e-05
		0.672379	-5.04877	1.0726e-05
		0.851866	-5.04877	8.214e-06
		1.03135	-5.04877	5.619e-06
		1.21084	-5.04877	4.28e-06
		1.39033	-5.04877	2.78e-06
		1.56981	-5.04877	1.885e-06
		1.7493	-5.04877	1.185e-06
		1.92879	-5.04877	8.77e-07
		2.10828	-5.04877	9.3e-07
		-4.89172	-4.88232	3.39e-07
		-4.71224	-4.88232	4.33e-07
		-4.53275	-4.88232	2.74e-07
		-4.35326	-4.88232	2.49e-07
		-4.17377	-4.88232	3.4e-07
		-3.99429	-4.88232	3.28e-07
		-3.8148	-4.88232	1.571e-06
		-3.63531	-4.88232	2.62e-06
		-3.45583	-4.88232	3.651e-06
		-3.27634	-4.88232	4.015e-06
		-3.09685	-4.88232	4.597e-06
		-2.91736	-4.88232	5.7e-06
		-2.73788	-4.88232	6.441e-06
		-2.55839	-4.88232	6.923e-06
		-2.3789	-4.88232	7.718e-06
		-2.19942	-4.88232	7.348e-06
		-2.01993	-4.88232	8.525e-06
		-1.84044	-4.88232	8.502e-06
		-1.66095	-4.88232	9.181e-06
		-1.48147	-4.88232	9.61e-06
		-1.30198	-4.88232	9.574e-06
		-1.12249	-4.88232	1.0006e-05
		-0.943006	-4.88232	1.0831e-05
		-0.763519	-4.88232	1.0831e-05
		-0.584031	-4.88232	1.1787e-05
		-0.404544	-4.88232	1.276e-05
		-0.225057	-4.88232	1.3905e-05
		-0.0455698	-4.88232	1.4561e-05
		0.133917	-4.88232	1.4921e-05
		0.313405	-4.88232	1.4499e-05
		0.492892	-4.88232	1.3972e-05
		0.672379	-4.88232	1.2666e-05
		0.851866	-4.88232	9.468e-06
		1.03135	-4.88232	6.99e-06
		1.21084	-4.88232	4.714e-06
		1.39033	-4.88232	3.256e-06
		1.56981	-4.88232	1.499e-06
		1.7493	-4.88232	1.312e-06
		1.92879	-4.88232	1.113e-06
		2.10828	-4.88232	7.05e-07
		-4.89172	-4.68814	3.38e-07
		-4.71224	-4.68814	3.3e-07
		-4.53275	-4.68814	3.31e-07
		-4.35326	-4.68814	2.81e-07
		-4.17377	-4.68814	3.6e-07
		-3.99429	-4.68814	3.26e-07
		-3.8148	-4.68814	9.16e-07
		-3.63531	-4.68814	3.5e-06
		-3.45583	-4.68814	4.343e-06
		-3.27634	-4.68814	5.38e-06
		-3.09685	-4.68814	6.171e-06
		-2.91736	-4.68814	6.777e-06
		-2.73788	-4.68814	7.237e-06
		-2.55839	-4.68814	8.003e-06
		-2.3789	-4.68814	7.943e-06
		-2.19942	-4.68814	8.733e-06
		-2.01993	-4.68814	8.887e-06
		-1.84044	-4.68814	9.6e-06
		-1.66095	-4.68814	9.942e-06
		-1.48147	-4.68814	9.515e-06
		-1.30198	-4.68814	1.0772e-05
		-1.12249	-4.68814	1.1122e-05
		-0.943006	-4.68814	1.1616e-05
		-0.763519	-4.68814	1.3168e-05
		-0.584031	-4.68814	1.4313e-05
		-0.404544	-4.68814	1.4748e-05
		-0.225057	-4.68814	1.6349e-05
		-0.0455698	-4.68814	1.6157e-05
		0.133917	-4.68814	1.7562e-05
		0.313405	-4.68814	1.6229e-05
		0.492892	-4.68814	1.6485e-05
		0.672379	-4.68814	1.514e-05
		0.851866	-4.68814	1.1521e-05
		1.03135	-4.68814	8.762e-06
		1.21084	-4.68814	5.219e-06
		1.39033	-4.68814	3.333e-06
		1.56981	-4.68814	1.945e-06
		1.7493	-4.68814	1.532e-06
		1.92879	-4.68814	9.55e-07
		2.10828	-4.68814	9.88e-07
		-4.89172	-4.5217	4.12e-07
		-4.71224	-4.5217	2.83e-07
		-4.53275	-4.5217	4.27e-07
		-4.35326	-4.5217	7.42e-07
		-4.17377	-4.5217	1.186e-06
		-3.99429	-4.5217	2.103e-06
		-3.8148	-4.5217	2.672e-06
		-3.63531	-4.5217	4.071e-06
		-3.45583	-4.5217	5.183e-06
		-3.27634	-4.5217	6e-06
		-3.09685	-4.5217	7.177e-06
		-2.91736	-4.5217	7.429e-06
		-2.73788	-4.5217	7.878e-06
		-2.55839	-4.5217	8.467e-06
		-2.3789	-4.5217	8.718e-06
		-2.19942	-4.5217	9.199e-06
		-2.01993	-4.5217	9.514e-06
		-1.84044	-4.5217	9.529e-06
		-1.66095	-4.5217	9.611e-06
		-1.48147	-4.5217	1.0344e-05
		-1.30198	-4.5217	1.0581e-05
		-1.12249	-4.5217	1.172e-05
		-0.943006	-4.5217	1.2309e-05
		-0.763519	-4.5217	1.3776e-05
		-0.584031	-4.5217	1.409e-05
		-0.404544	-4.5217	1.6034e-05
		-0.225057	-4.5217	1.7764e-05
		-0.0455698	-4.5217	1.9219e-05
		0.133917	-4.5217	1.9733e-05
		0.313405	-4.5217	1.9703e-05
		0.492892	-4.5217	1.8529e-05
		0.672379	-4.5217	1.5954e-05
		0.851866	-4.5217	1.3197e-05
		1.03135	-4.5217	9.287e-06
		1.21084	-4.5217	6.827e-06
		1.39033	-4.5217	4.172e-06
		1.56981	-4.5217	2.604e-06
		1.7493	-4.5217	1.955e-06
		1.92879	-4.5217	1.21e-06
		2.10828	-4.5217	9.87e-07
		-4.89172	-4.32751	3.86e-07
		-4.71224	-4.32751	2.88e-07
		-4.53275	-4.32751	4.88e-07
		-4.35326	-4.32751	7.06e-07
		-4.17377	-4.32751	1.478e-06
		-3.99429	-4.32751	2.241e-06
		-3.8148	-4.32751	3.417e-06
		-3.63531	-4.32751	4.109e-06
		-3.45583	-4.32751	5.644e-06
		-3.27634	-4.32751	7.01e-06
		-3.09685	-4.32751	8.02e-06
		-2.91736	-4.32751	8.106e-06
		-2.73788	-4.32751	9.456e-06
		-2.55839	-4.32751	8.335e-06
		-2.3789	-4.32751	9.771e-06
		-2.19942	-4.32751	9.143e-06
		-2.01993	-4.32751	9.292e-06
		-1.84044	-4.32751	1.0397e-05
		-1.66095	-4.32751	1.0808e-05
		-1.48147	-4.32751	1.1332e-05
		-1.30198	-4.32751	1.1577e-05
		-1.12249	-4.32751	1.3383e-05
		-0.943006	-4.32751	1.4515e-05
		-0.763519	-4.32751	1.5493e-05
		-0.584031	-4.32751	1.787e-05
		-0.404544	-4.32751	1.929e-05
		-0.225057	-4.32751	2.1835e-05
		-0.0455698	-4.32751	2.1692e-05
		0.133917	-4.32751	2.2995e-05
		0.313405	-4.32751	2.2344e-05
		0.492892	-4.32751	2.0949e-05
		0.672379	-4.32751	1.7799e-05
		0.851866	-4.32751	1.4521e-05
		1.03135	-4.32751	1.064e-05
		1.21084	-4.32751	7.094e-06
		1.39033	-4.32751	4.399e-06
		1.56981	-4.32751	2.476e-06
		1.7493	-4.32751	2.018e-06
		1.92879	-4.32751	1.833e-06
		2.10828	-4.32751	1.551e-06
		-4.89172	-4.16107	2.14e-07
		-4.71224	-4.16107	4.35e-07
		-4.53275	-4.16107	2.14e-07
		-4.35326	-4.16107	6.09e-07
		-4.17377	-4.16107	1.476e-06
		-3.99429	-4.16107	2.767e-06
		-3.8148	-4.16107	4.052e-06
		-3.63531	-4.16107	5.19e-06
		-3.45583	-4.16107	7.262e-06
		-3.27634	-4.16107	7.573e-06
		-3.09685	-4.16107	9.196e-06
		-2.91736	-4.16107	8.83e-06
		-2.73788	-4.16107	9.488e-06
		-2.55839	-4.16107	1.0017e-05
		-2.3789	-4.16107	9.568e-06
		-2.19942	-4.16107	1.0149e-05
		-2.01993	-4.16107	1.0269e-05
		-1.84044	-4.16107	1.1525e-05
		-1.66095	-4.16107	1.184e-05
		-1.48147	-4.16107	1.3611e-05
		-1.30198	-4.16107	1.3992e-05
		-1.12249	-4.16107	1.5746e-05
		-0.943006	-4.16107	1.7722e-05
		-0.763519	-4.16107	1.9455e-05
		-0.584031	-4.16107	2.0354e-05
		-0.404544	-4.16107	2.2696e-05
		-0.225057	-4.16107	2.5141e-05
		-0.0455698	-4.16107	2.5804e-05
		0.133917	-4.16107	2.5602e-05
		0.313405	-4.16107	2.642e-05
		0.492892	-4.16107	2.4261e-05
		0.672379	-4.16107	2.1495e-05
		0.851866	-4.16107	1.6498e-05
		1.03135	-4.16107	1.3243e-05
		1.21084	-4.16107	8.075e-06
		1.39033	-4.16107	5.363e-06
		1.56981	-4.16107	2.753e-06
		1.7493	-4.16107	2.227e-06
		1.92879	-4.16107	1.869e-06
		2.10828	-4.16107	1.504e-06
		-4.89172	-3.96689	3.75e-07
		-4.71224	-3.96689	2.9e-07
		-4.53275	-3.96689	3.68e-07
		-4.35326	-3.96689	9.74e-07
		-4.17377	-3.96689	2.079e-06
		-3.99429	-3.96689	3.355e-06
		-3.8148	-3.96689	5.004e-06
		-3.63531	-3.96689	6.562e-06
		-3.45583	-3.96689	7.954e-06
		-3.27634	-3.96689	9.047e-06
		-3.09685	-3.96689	9.323e-06
		-2.91736	-3.96689	9.875e-06
		-2.73788	-3.96689	1.0545e-05
		-2.55839	-3.96689	1.0511e-05
		-2.3789	-3.96689	1.0823e-05
		-2.19942	-3.96689	1.1574e-05
		-2.01993	-3.96689	1.2955e-05
		-1.84044	-3.96689	1.3715e-05
		-1.66095	-3.96689	1.4479e-05
		-1.48147	-3.96689	1.5777e-05
		-1.30198	-3.96689	1.6798e-05
		-1.12249	-3.96689	1.9577e-05
		-0.943006	-3.96689	2.2666e-05
		-0.763519	-3.96689	2.2899e-05
		-0.584031	-3.96689	2.552e-05
		-0.404544	-3.96689	2.8055e-05
		-0.225057	-3.96689	3.001e-05
		-0.0455698	-3.96689	3.0676e-05
		0.133917	-3.96689	3.0404e-05
		0.313405	-3.96689	2.997e-05
		0.492892	-3.96689	2.8365e-05
		0.672379	-3.96689	2.4626e-05
		0.851866	-3.96689	1.8571e-05
		1.03135	-3.96689	1.4171e-05
		1.21084	-3.96689	8.802e-06
		1.39033	-3.96689	5.387e-06
		1.56981	-3.96689	3.211e-06
		1.7493	-3.96689	1.973e-06
		1.92879	-3.96689	1.939e-06
		2.10828	-3.96689	1.933e-06
		-4.89172	-3.80045	2.74e-07
		-4.71224	-3.80045	3.64e-07
		-4.53275	-3.80045	3.75e-07
		-4.35326	-3.80045	6.26e-07
		-4.17377	-3.80045	2.097e-06
		-3.99429	-3.80045	4.059e-06
		-3.8148	-3.80045	5.933e-06
		-3.63531	-3.80045	7.653e-06
		-3.45583	-3.80045	9.149e-06
		-3.27634	-3.80045	1.0957e-05
		-3.09685	-3.80045	1.1268e-05
		-2.91736	-3.80045	1.1723e-05
		-2.73788	-3.80045	1.2221e-05
		-2.55839	-3.80045	1.3537e-05
		-2.3789	-3.80045	1.2939e-05
		-2.19942	-3.80045	1.4493e-05
		-2.01993	-3.80045	1.5826e-05
		-1.84044	-3.80045	1.6363e-05
		-1.66095	-3.80045	1.7034e-05
		-1.48147	-3.80045	1.9384e-05
		-1.30198	-3.80045	2.1439e-05
		-1.12249	-3.80045	2.3007e-05
		-0.943006	-3.80045	2.6357e-05
		-0.763519	-3.80045	2.9205e-05
		-0.584031	-3.80045	3.0712e-05
		-0.404544	-3.80045	3.3503e-05
		-0.225057	-3.80045	3.6023e-05
		-0.0455698	-3.80045	3.7471e-05
		0.133917	-3.80045	3.4878e-05
		0.313405	-3.80045	3.5169e-05
		0.492892	-3.80045	3.1935e-05
		0.672379	-3.80045	2.7472e-05
		0.851866	-3.80045	2.1771e-05
		1.03135	-3.80045	1.6314e-05
		1.21084	-3.80045	1.0827e-05
		1.39033	-3.80045	6.429e-06
		1.56981	-3.80045	2.967e-06
		1.7493	-3.80045	2.578e-06
		1.92879	-3.80045	2.068e-06
		2.10828	-3.80045	1.742e-06
		-4.89172	-3.60626	1.22e-07
		-4.71224	-3.60626	4.64e-07
		-4.53275	-3.60626	5.65e-07
		-4.35326	-3.60626	1.739e-06
		-4.17377	-3.60626	2.969e-06
		-3.99429	-3.60626	4.607e-06
		-3.8148	-3.60626	6.716e-06
		-3.63531	-3.60626	8.523e-06
		-3.45583	-3.60626	1.0838e-05
		-3.27634	-3.60626	1.2632e-05
		-3.09685	-3.60626	1.3655e-05
		-2.91736	-3.60626	1.42e-05
		-2.73788	-3.60626	1.5051e-05
		-2.55839	-3.60626	1.5801e-05
		-2.3789	-3.60626	1.7152e-05
		-2.19942	-3.60626	1.7506e-05
		-2.01993	-3.60626	1.9495e-05
		-1.84044	-3.60626	2.1112e-05
		-1.66095	-3.60626	2.3515e-05
		-1.48147	-3.60626	2.5464e-05
		-1.30198	-3.60626	2.7122e-05
		-1.12249	-3.60626	3.0062e-05
		-0.943006	-3.60626	3.3111e-05
		-0.763519	-3.60626	3.5815e-05
		-0.584031	-3.60626	4.0324e-05
		-0.404544	-3.60626	4.2742e-05
		-0.225057	-3.60626	4.2434e-05
		-0.0455698	-3.60626	4.3812e-05
		0.133917	-3.60626	4.2782e-05
		0.313405	-3.60626	3.9893e-05
		0.492892	-3.60626	3.7556e-05
		0.672379	-3.60626	3.3294e-05
		0.851866	-3.60626	2.6151e-05
		1.03135	-3.60626	1.7075e-05
		1.21084	-3.60626	1.2581e-05
		1.39033	-3.60626	6.623e-06
		1.56981	-3.60626	3.539e-06
		1.7493	-3.60626	2.322e-06
		1.92879	-3.60626	1.977e-06
		2.10828	-3.60626	1.589e-06
		-4.89172	-3.43982	2.52e-07
		-4.71224	-3.43982	2.74e-07
		-4.53275	-3.43982	2.8e-07
		-4.35326	-3.43982	1.763e-06
		-4.17377	-3.43982	3.252e-06
		-3.99429	-3.43982	6.051e-06
		-3.8148	-3.43982	6.951e-06
		-3.63531	-3.43982	9.837e-06
		-3.45583	-3.43982	1.2011e-05
		-3.27634	-3.43982	1.3616e-05
		-3.09685	-3.43982	1.5252e-05
		-2.91736	-3.43982	1.6826e-05
		-2.73788	-3.43982	1.8183e-05
		-2.55839	-3.43982	1.9241e-05
		-2.3789	-3.43982	2.0768e-05
		-2.19942	-3.43982	2.1202e-05
		-2.01993	-3.43982	2.2994e-05
		-1.84044	-3.43982	2.5473e-05
		-1.66095	-3.43982	2.7272e-05
		-1.48147	-3.43982	3.0366e-05
		-1.30198	-3.43982	3.1668e-05
		-1.12249	-3.43982	3.4658e-05
		-0.943006	-3.43982	3.9317e-05
		-0.763519	-3.43982	4.2062e-05
		-0.584031	-3.43982	4.4419e-05
		-0.404544	-3.43982	4.8087e-05
		-0.225057	-3.43982	5.004e-05
		-0.0455698	-3.43982	5.015e-05
		0.133917	-3.43982	4.802e-05
		0.313405	-3.43982	4.564e-05
		0.492892	-3.43982	4.1156e-05
		0.672379	-3.43982	3.5174e-05
		0.851866	-3.43982	2.6455e-05
		1.03135	-3.43982	2.0147e-05
		1.21084	-3.43982	1.4245e-05
		1.39033	-3.43982	8.782e-06
		1.56981	-3.43982	4.526e-06
		1.7493	-3.43982	2.871e-06
		1.92879	-3.43982	2.507e-06
		2.10828	-3.43982	2.002e-06
		-4.89172	-3.24564	2.7e-07
		-4.71224	-3.24564	1.59e-07
		-4.53275	-3.24564	3.44e-07
		-4.35326	-3.24564	9.64e-07
		-4.17377	-3.24564	3.438e-06
		-3.99429	-3.24564	6.304e-06
		-3.8148	-3.24564	8.509e-06
		-3.63531	-3.24564	1.1373e-05
		-3.45583	-3.24564	1.3266e-05
		-3.27634	-3.24564	1.5638e-05
		-3.09685	-3.24564	1.8067e-05
		-2.91736	-3.24564	2.1082e-05
		-2.73788	-3.24564	2.311e-05
		-2.55839	-3.24564	2.4621e-05
		-2.3789	-3.24564	2.7004e-05
		-2.19942	-3.24564	2.7799e-05
		-2.01993	-3.24564	2.9e-05
		-1.84044	-3.24564	3.0184e-05
		-1.66095	-3.24564	3.3897e-05
		-1.48147	-3.24564	3.7656e-05
		-1.30198	-3.24564	4.0143e-05
		-1.12249	-3.24564	4.4694e-05
		-0.943006	-3.24564	4.7279e-05
		-0.763519	-3.24564	5.0575e-05
		-0.584031	-3.24564	5.4882e-05
		-0.404544	-3.24564	5.6985e-05
		-0.225057	-3.24564	5.6796e-05
		-0.0455698	-3.24564	5.6128e-05
		0.133917	-3.24564	5.4884e-05
		0.313405	-3.24564	5.1936e-05
		0.492892	-3.24564	4.6372e-05
		0.672379	-3.24564	3.9322e-05
		0.851866	-3.24564	3.1092e-05
		1.03135	-3.24564	2.3687e-05
		1.21084	-3.24564	1.701e-05
		1.39033	-3.24564	9.02e-06
		1.56981	-3.24564	5.355e-06
		1.7493	-3.24564	3.226e-06
		1.92879	-3.24564	2.949e-06
		2.10828	-3.24564	2.252e-06
		-4.89172	-3.07919	5.08e-07
		-4.71224	-3.07919	5.34e-07
		-4.53275	-3.07919	1.641e-06
		-4.35326	-3.07919	2.514e-06
		-4.17377	-3.07919	4.474e-06
		-3.99429	-3.07919	7.11e-06
		-3.8148	-3.07919	9.34e-06
		-3.63531	-3.07919	1.1104e-05
		-3.45583	-3.07919	1.4747e-05
		-3.27634	-3.07919	1.7087e-05
		-3.09685	-3.07919	2.0789e-05
		-2.91736	-3.07919	2.2873e-05
		-2.73788	-3.07919	2.5803e-05
		-2.55839	-3.07919	2.8575e-05
		-2.3789	-3.07919	3.0594e-05
		-2.19942	-3.07919	3.2606e-05
		-2.01993	-3.07919	3.4436e-05
		-1.84044	-3.07919	3.6539e-05
		-1.66095	-3.07919	3.9833e-05
		-1.48147	-3.07919	4.2194e-05
		-1.30198	-3.07919	4.4693e-05
		-1.12249	-3.07919	5.0109e-05
		-0.943006	-3.07919	5.4073e-05
		-0.763519	-3.07919	5.6775e-05
		-0.584031	-3.07919	6.0596e-05
		-0.404544	-3.07919	6.2832e-05
		-0.225057	-3.07919	6.3828e-05
		-0.0455698	-3.07919	6.2499e-05
		0.133917	-3.07919	6.1938e-05
		0.313405	-3.07919	5.5751e-05
		0.492892	-3.07919	4.9585e-05
		0.672379	-3.07919	4.287e-05
		0.851866	-3.07919	3.3712e-05
		1.03135	-3.07919	2.5166e-05
		1.21084	-3.07919	1.6912e-05
		1.39033	-3.07919	9.93e-06
		1.56981	-3.07919	5.788e-06
		1.7493	-3.07919	3.514e-06
		1.92879	-3.07919	2.802e-06
		2.10828	-3.07919	2.079e-06
		-4.89172	-2.91275	1.99e-07
		-4.71224	-2.91275	9.21e-07
		-4.53275	-2.91275	1.383e-06
		-4.35326	-2.91275	2.538e-06
		-4.17377	-2.91275	4.856e-06
		-3.99429	-2.91275	6.998e-06
		-3.8148	-2.91275	9.84e-06
		-3.63531	-2.91275	1.3119e-05
		-3.45583	-2.91275	1.6801e-05
		-3.27634	-2.91275	1.9797e-05
		-3.09685	-2.91275	2.3621e-05
		-2.91736	-2.91275	2.7465e-05
		-2.73788	-2.91275	3.1017e-05
		-2.55839	-2.91275	3.3315e-05
		-2.3789	-2.91275	3.5601e-05
		-2.19942	-2.91275	3.8084e-05
		-2.01993	-2.91275	3.8364e-05
		-1.84044	-2.91275	4.0707e-05
		-1.66095	-2.91275	4.4436e-05
		-1.48147	-2.91275	4.9709e-05
		-1.30198	-2.91275	5.0823e-05
		-1.12249	-2.91275	5.4164e-05
		-0.943006	-2.91275	6.139e-05
		-0.763519	-2.91275	6.5387e-05
		-0.584031	-2.91275	6.8055e-05
		-0.404544	-2.91275	6.9477e-05
		-0.225057	-2.91275	6.9e-05
		-0.0455698	-2.91275	6.7171e-05
		0.133917	-2.91275	6.3563e-05
		0.313405	-2.91275	5.8865e-05
		0.492892	-2.91275	5.1989e-05
		0.672379	-2.91275	4.5168e-05
		0.851866	-2.91275	3.6258e-05
		1.03135	-2.91275	2.5404e-05
		1.21084	-2.91275	1.9521e-05
		1.39033	-2.91275	1.1491e-05
		1.56981	-2.91275	5.696e-06
		1.7493	-2.91275	3.792e-06
		1.92879	-2.91275	3.017e-06
		2.10828	-2.91275	2.552e-06
		-4.89172	-2.71857	4.36e-07
		-4.71224	-2.71857	3.5e-07
		-4.53275	-2.71857	1.912e-06
		-4.35326	-2.71857	2.704e-06
		-4.17377	-2.71857	4.688e-06
		-3.99429	-2.71857	7.996e-06
		-3.8148	-2.71857	1.0273e-05
		-3.63531	-2.71857	1.4301e-05
		-3.45583	-2.71857	1.822e-05
		-3.27634	-2.71857	2.3545e-05
		-3.09685	-2.71857	2.7387e-05
		-2.91736	-2.71857	3.2187e-05
		-2.73788	-2.71857	3.74e-05
		-2.55839	-2.71857	4.1166e-05
		-2.3789	-2.71857	4.3077e-05
		-2.19942	-2.71857	4.3907e-05
		-2.01993	-2.71857	4.7207e-05
		-1.84044	-2.71857	4.8921e-05
		-1.66095	-2.71857	5.0021e-05
		-1.48147	-2.71857	5.7017e-05
		-1.30198	-2.71857	6.1266e-05
		-1.12249	-2.71857	6.4533e-05
		-0.943006	-2.71857	6.948e-05
		-0.763519	-2.71857	7.3244e-05
		-0.584031	-2.71857	7.9595e-05
		-0.404544	-2.71857	7.9248e-05
		-0.225057	-2.71857	7.8729e-05
		-0.0455698	-2.71857	7.4496e-05
		0.133917	-2.71857	7.0608e-05
		0.313405	-2.71857	6.3617e-05
		0.492892	-2.71857	5.979e-05
		0.672379	-2.71857	4.9946e-05
		0.851866	-2.71857	4.0647e-05
		1.03135	-2.71857	2.8714e-05
		1.21084	-2.71857	2.1972e-05
		1.39033	-2.71857	1.3376e-05
		1.56981	-2.71857	7.901e-06
		1.7493	-2.71857	5.05e-06
		1.92879	-2.71857	3.402e-06
		2.10828	-2.71857	2.208e-06
		-4.89172	-2.55212	3.99e-07
		-4.71224	-2.55212	9.53e-07
		-4.53275	-2.55212	1.783e-06
		-4.35326	-2.55212	2.679e-06
		-4.17377	-2.55212	4.467e-06
		-3.99429	-2.55212	6.818e-06
		-3.8148	-2.55212	1.0744e-05
		-3.63531	-2.55212	1.4659e-05
		-3.45583	-2.55212	1.8983e-05
		-3.27634	-2.55212	2.4996e-05
		-3.09685	-2.55212	2.7666e-05
		-2.91736	-2.55212	3.5452e-05
		-2.73788	-2.55212	4.0434e-05
		-2.55839	-2.55212	4.3484e-05
		-2.3789	-2.55212	4.8134e-05
		-2.19942	-2.55212	4.969e-05
		-2.01993	-2.55212	5.1752e-05
		-1.84044	-2.55212	5.5125e-05
		-1.66095	-2.55212	5.8684e-05
		-1.48147	-2.55212	6.2077e-05
		-1.30198	-2.55212	6.7572e-05
		-1.12249	-2.55212	7.383e-05
		-0.943006	-2.55212	7.9992e-05
		-0.763519	-2.55212	8.3188e-05
		-0.584031	-2.55212	8.6796e-05
		-0.404544	-2.55212	8.706e-05
		-0.225057	-2.55212	8.5736e-05
		-0.0455698	-2.55212	8.3911e-05
		0.133917	-2.55212	7.9201e-05
		0.313405	-2.55212	6.9869e-05
		0.492892	-2.55212	6.1728e-05
		0.672379	-2.55212	5.1192e-05
		0.851866	-2.55212	4.0903e-05
		1.03135	-2.55212	3.06e-05
		1.21084	-2.55212	2.3174e-05
		1.39033	-2.55212	1.5808e-05
		1.56981	-2.55212	1.0108e-05
		1.7493	-2.55212	5.334e-06
		1.92879	-2.55212	3.352e-06
		2.10828	-2.55212	3.02e-06
		-4.89172	-2.35794	7.39e-07
		-4.71224	-2.35794	7.48e-07
		-4.53275	-2.35794	1.287e-06
		-4.35326	-2.35794	2.149e-06
		-4.17377	-2.35794	5.211e-06
		-3.99429	-2.35794	8.49e-06
		-3.8148	-2.35794	9.543e-06
		-3.63531	-2.35794	1.4607e-05
		-3.45583	-2.35794	1.9907e-05
		-3.27634	-2.35794	2.5831e-05
		-3.09685	-2.35794	3.1276e-05
		-2.91736	-2.35794	3.686e-05
		-2.73788	-2.35794	4.3537e-05
		-2.55839	-2.35794	4.8316e-05
		-2.3789	-2.35794	5.1991e-05
		-2.19942	-2.35794	5.443e-05
		-2.01993	-2.35794	5.6877e-05
		-1.84044	-2.35794	5.7472e-05
		-1.66095	-2.35794	6.2996e-05
		-1.48147	-2.35794	6.9331e-05
		-1.30198	-2.35794	7.2198e-05
		-1.12249	-2.35794	8.0063e-05
		-0.943006	-2.35794	8.448e-05
		-0.763519	-2.35794	8.8897e-05
		-0.584031	-2.35794	9.2078e-05
		-0.404544	-2.35794	9.3199e-05
		-0.225057	-2.35794	9.0792e-05
		-0.0455698	-2.35794	8.5777e-05
		0.133917	-2.35794	7.9383e-05
		0.313405	-2.35794	6.9287e-05
		0.492892	-2.35794	6.3384e-05
		0.672379	-2.35794	5.3827e-05
		0.851866	-2.35794	4.4029e-05
		1.03135	-2.35794	3.302e-05
		1.21084	-2.35794	2.4879e-05
		1.39033	-2.35794	1.6707e-05
		1.56981	-2.35794	1.0013e-05
		1.7493	-2.35794	6.479e-06
		1.92879	-2.35794	3.859e-06
		2.10828	-2.35794	2.709e-06
		-4.89172	-2.1915	4.01e-07
		-4.71224	-2.1915	9.75e-07
		-4.53275	-2.1915	1.584e-06
		-4.35326	-2.1915	2.627e-06
		-4.17377	-2.1915	4.636e-06
		-3.99429	-2.1915	5.74e-06
		-3.8148	-2.1915	9.146e-06
		-3.63531	-2.1915	1.3282e-05
		-3.45583	-2.1915	1.8914e-05
		-3.27634	-2.1915	2.4577e-05
		-3.09685	-2.1915	3.2371e-05
		-2.91736	-2.1915	3.7922e-05
		-2.73788	-2.1915	4.518e-05
		-2.55839	-2.1915	5.0986e-05
		-2.3789	-2.1915	5.5514e-05
		-2.19942	-2.1915	5.8773e-05
		-2.01993	-2.1915	6.1113e-05
		-1.84044	-2.1915	6.3815e-05
		-1.66095	-2.1915	6.791e-05
		-1.48147	-2.1915	7.3549e-05
		-1.30198	-2.1915	7.9595e-05
		-1.12249	-2.1915	8.6551e-05
		-0.943006	-2.1915	9.0831e-05
		-0.763519	-2.1915	9.7196e-05
		-0.584031	-2.1915	9.9036e-05
		-0.404544	-2.1915	9.9446e-05
		-0.225057	-2.1915	9.5181e-05
		-0.0455698	-2.1915	9.232e-05
		0.133917	-2.1915	8.3199e-05
		0.313405	-2.1915	7.5143e-05
		0.492892	-2.1915	6.59e-05
		0.672379	-2.1915	5.7166e-05
		0.851866	-2.1915	4.7164e-05
		1.03135	-2.1915	3.568e-05
		1.21084	-2.1915	2.7831e-05
		1.39033	-2.1915	2.0304e-05
		1.56981	-2.1915	1.2736e-05
		1.7493	-2.1915	8.091e-06
		1.92879	-2.1915	4.885e-06
		2.10828	-2.1915	3.51e-06
		-4.89172	-1.99731	8.33e-07
		-4.71224	-1.99731	3.2e-07
		-4.53275	-1.99731	1.175e-06
		-4.35326	-1.99731	2.267e-06
		-4.17377	-1.99731	3.671e-06
		-3.99429	-1.99731	5.817e-06
		-3.8148	-1.99731	8.581e-06
		-3.63531	-1.99731	1.2889e-05
		-3.45583	-1.99731	1.6189e-05
		-3.27634	-1.99731	2.438e-05
		-3.09685	-1.99731	3.156e-05
		-2.91736	-1.99731	3.8523e-05
		-2.73788	-1.99731	4.6661e-05
		-2.55839	-1.99731	5.0466e-05
		-2.3789	-1.99731	5.7674e-05
		-2.19942	-1.99731	6.2171e-05
		-2.01993	-1.99731	6.5722e-05
		-1.84044	-1.99731	7.0308e-05
		-1.66095	-1.99731	7.2348e-05
		-1.48147	-1.99731	7.663e-05
		-1.30198	-1.99731	8.5953e-05
		-1.12249	-1.99731	9.1662e-05
		-0.943006	-1.99731	9.7559e-05
		-0.763519	-1.99731	0.000104274
		-0.584031	-1.99731	0.00010582
		-0.404544	-1.99731	0.000107395
		-0.225057	-1.99731	0.000103811
		-0.0455698	-1.99731	9.8412e-05
		0.133917	-1.99731	9.0081e-05
		0.313405	-1.99731	7.8887e-05
		0.492892	-1.99731	7.014e-05
		0.672379	-1.99731	6.0249e-05
		0.851866	-1.99731	4.9365e-05
		1.03135	-1.99731	3.981e-05
		1.21084	-1.99731	3.1095e-05
		1.39033	-1.99731	2.3286e-05
		1.56981	-1.99731	1.4527e-05
		1.7493	-1.99731	9.342e-06
		1.92879	-1.99731	5.508e-06
		2.10828	-1.99731	4.167e-06
		-4.89172	-1.83087	3.41e-07
		-4.71224	-1.83087	6.37e-07
		-4.53275	-1.83087	6.38e-07
		-4.35326	-1.83087	1.652e-06
		-4.17377	-1.83087	3.01e-06
		-3.99429	-1.83087	4.952e-06
		-3.8148	-1.83087	7.929e-06
		-3.63531	-1.83087	1.177e-05
		-3.45583	-1.83087	1.5768e-05
		-3.27634	-1.83087	2.3236e-05
		-3.09685	-1.83087	3.0384e-05
		-2.91736	-1.83087	3.8918e-05
		-2.73788	-1.83087	4.7092e-05
		-2.55839	-1.83087	5.4251e-05
		-2.3789	-1.83087	5.9474e-05
		-2.19942	-1.83087	6.642e-05
		-2.01993	-1.83087	7.1316e-05
		-1.84044	-1.83087	7.5143e-05
		-1.66095	-1.83087	7.7658e-05
		-1.48147	-1.83087	8.3928e-05
		-1.30198	-1.83087	8.9977e-05
		-1.12249	-1.83087	9.6875e-05
		-0.943006	-1.83087	0.000104845
		-0.763519	-1.83087	0.000109707
		-0.584031	-1.83087	0.000111317
		-0.404544	-1.83087	0.000113307
		-0.225057	-1.83087	0.000112194
		-0.0455698	-1.83087	0.000104351
		0.133917	-1.83087	9.5807e-05
		0.313405	-1.83087	8.1662e-05
		0.492892	-1.83087	7.5493e-05
		0.672379	-1.83087	6.0784e-05
		0.851866	-1.83087	5.3692e-05
		1.03135	-1.83087	4.2897e-05
		1.21084	-1.83087	3.6631e-05
		1.39033	-1.83087	2.7039e-05
		1.56981	-1.83087	1.6092e-05
		1.7493	-1.83087	1.1185e-05
		1.92879	-1.83087	6.931e-06
		2.10828	-1.83087	4.534e-06
		-4.89172	-1.63669	3.34e-07
		-4.71224	-1.63669	4.81e-07
		-4.53275	-1.63669	7.17e-07
		-4.35326	-1.63669	1.134e-06
		-4.17377	-1.63669	2.067e-06
		-3.99429	-1.63669	3.674e-06
		-3.8148	-1.63669	6.091e-06
		-3.63531	-1.63669	9.646e-06
		-3.45583	-1.63669	1.4525e-05
		-3.27634	-1.63669	2.0389e-05
		-3.09685	-1.63669	2.8349e-05
		-2.91736	-1.63669	3.8338e-05
		-2.73788	-1.63669	4.8837e-05
		-2.55839	-1.63669	5.7197e-05
		-2.3789	-1.63669	6.3046e-05
		-2.19942	-1.63669	6.8818e-05
		-2.01993	-1.63669	7.3853e-05
		-1.84044	-1.63669	7.814e-05
		-1.66095	-1.63669	8.2333e-05
		-1.48147	-1.63669	8.8146e-05
		-1.30198	-1.63669	9.3763e-05
		-1.12249	-1.63669	9.8929e-05
		-0.943006	-1.63669	0.000104807
		-0.763519	-1.63669	0.000110701
		-0.584031	-1.63669	0.000115443
		-0.404544	-1.63669	0.000117137
		-0.225057	-1.63669	0.000113518
		-0.0455698	-1.63669	0.00010749
		0.133917	-1.63669	9.7317e-05
		0.313405	-1.63669	8.6738e-05
		0.492892	-1.63669	7.5899e-05
		0.672379	-1.63669	6.5716e-05
		0.851866	-1.63669	5.3482e-05
		1.03135	-1.63669	4.553e-05
		1.21084	-1.63669	3.712e-05
		1.39033	-1.63669	2.8582e-05
		1.56981	-1.63669	1.9642e-05
		1.7493	-1.63669	1.2858e-05
		1.92879	-1.63669	8.169e-06
		2.10828	-1.63669	5.271e-06
		-4.89172	-1.47025	6.06e-07
		-4.71224	-1.47025	2.91e-07
		-4.53275	-1.47025	4.99e-07
		-4.35326	-1.47025	3.46e-07
		-4.17377	-1.47025	5.82e-07
		-3.99429	-1.47025	2.714e-06
		-3.8148	-1.47025	5.606e-06
		-3.63531	-1.47025	8.686e-06
		-3.45583	-1.47025	1.3002e-05
		-3.27634	-1.47025	2.044e-05
		-3.09685	-1.47025	2.6363e-05
		-2.91736	-1.47025	3.459e-05
		-2.73788	-1.47025	4.5009e-05
		-2.55839	-1.47025	5.2913e-05
		-2.3789	-1.47025	6.0771e-05
		-2.19942	-1.47025	6.8228e-05
		-2.01993	-1.47025	7.4306e-05
		-1.84044	-1.47025	7.566e-05
		-1.66095	-1.47025	8.1784e-05
		-1.48147	-1.47025	8.8797e-05
		-1.30198	-1.47025	9.3025e-05
		-1.12249	-1.47025	0.000100037
		-0.943006	-1.47025	0.000102798
		-0.763519	-1.47025	0.000109719
		-0.584031	-1.47025	0.000112959
		-0.404544	-1.47025	0.000113962
		-0.225057	-1.47025	0.000111491
		-0.0455698	-1.47025	0.000104384
		0.133917	-1.47025	9.6854e-05
		0.313405	-1.47025	8.5416e-05
		0.492892	-1.47025	7.5641e-05
		0.672379	-1.47025	6.5723e-05
		0.851866	-1.47025	5.5721e-05
		1.03135	-1.47025	4.6878e-05
		1.21084	-1.47025	3.8542e-05
		1.39033	-1.47025	2.9933e-05
		1.56981	-1.47025	2.1311e-05
		1.7493	-1.47025	1.519e-05
		1.92879	-1.47025	1.0033e-05
		2.10828	-1.47025	5.745e-06
		-4.89172	-1.27606	2.36e-07
		-4.71224	-1.27606	4.51e-07
		-4.53275	-1.27606	3.13e-07
		-4.35326	-1.27606	5.84e-07
		-4.17377	-1.27606	1.53e-06
		-3.99429	-1.27606	3.489e-06
		-3.8148	-1.27606	3.865e-06
		-3.63531	-1.27606	6.995e-06
		-3.45583	-1.27606	1.0111e-05
		-3.27634	-1.27606	1.6575e-05
		-3.09685	-1.27606	2.3166e-05
		-2.91736	-1.27606	3.1867e-05
		-2.73788	-1.27606	4.0991e-05
		-2.55839	-1.27606	5.0359e-05
		-2.3789	-1.27606	6.1318e-05
		-2.19942	-1.27606	6.9959e-05
		-2.01993	-1.27606	7.5223e-05
		-1.84044	-1.27606	7.9958e-05
		-1.66095	-1.27606	8.3701e-05
		-1.48147	-1.27606	9.0267e-05
		-1.30198	-1.27606	9.2889e-05
		-1.12249	-1.27606	9.9645e-05
		-0.943006	-1.27606	0.000105707
		-0.763519	-1.27606	0.00010836
		-0.584031	-1.27606	0.000112497
		-0.404544	-1.27606	0.000112004
		-0.225057	-1.27606	0.000109448
		-0.0455698	-1.27606	0.000102509
		0.133917	-1.27606	9.3999e-05
		0.313405	-1.27606	8.3925e-05
		0.492892	-1.27606	7.3262e-05
		0.672379	-1.27606	6.3739e-05
		0.851866	-1.27606	5.5704e-05
		1.03135	-1.27606	4.7012e-05
		1.21084	-1.27606	4.0328e-05
		1.39033	-1.27606	3.0674e-05
		1.56981	-1.27606	2.3597e-05
		1.7493	-1.27606	1.6912e-05
		1.92879	-1.27606	1.0785e-05
		2.10828	-1.27606	6.941e-06
		-4.89172	-1.10962	4.03e-07
		-4.71224	-1.10962	4.46e-07
		-4.53275	-1.10962	7.32e-07
		-4.35326	-1.10962	7.37e-07
		-4.17377	-1.10962	6.64e-07
		-3.99429	-1.10962	1.649e-06
		-3.8148	-1.10962	3.522e-06
		-3.63531	-1.10962	5.972e-06
		-3.45583	-1.10962	1.0365e-05
		-3.27634	-1.10962	1.5651e-05
		-3.09685	-1.10962	2.2224e-05
		-2.91736	-1.10962	2.9448e-05
		-2.73788	-1.10962	3.8714e-05
		-2.55839	-1.10962	4.7663e-05
		-2.3789	-1.10962	5.9169e-05
		-2.19942	-1.10962	6.8258e-05
		-2.01993	-1.10962	7.5075e-05
		-1.84044	-1.10962	7.9263e-05
		-1.66095	-1.10962	8.4731e-05
		-1.48147	-1.10962	8.6886e-05
		-1.30198	-1.10962	8.8955e-05
		-1.12249	-1.10962	9.4776e-05
		-0.943006	-1.10962	0.00010247
		-0.763519	-1.10962	0.000104596
		-0.584031	-1.10962	0.000105558
		-0.404544	-1.10962	0.000105996
		-0.225057	-1.10962	0.000105952
		-0.0455698	-1.10962	0.000101924
		0.133917	-1.10962	9.1814e-05
		0.313405	-1.10962	8.2416e-05
		0.492892	-1.10962	7.2013e-05
		0.672379	-1.10962	6.434e-05
		0.851866	-1.10962	5.5104e-05
		1.03135	-1.10962	4.7924e-05
		1.21084	-1.10962	4.0182e-05
		1.39033	-1.10962	3.2505e-05
		1.56981	-1.10962	2.5153e-05
		1.7493	-1.10962	1.8904e-05
		1.92879	-1.10962	1.3962e-05
		2.10828	-1.10962	7.947e-06
		-4.89172	-0.915436	3.18e-07
		-4.71224	-0.915436	3.96e-07
		-4.53275	-0.915436	2.88e-07
		-4.35326	-0.915436	2.43e-07
		-4.17377	-0.915436	1.135e-06
		-3.99429	-0.915436	6.39e-07
		-3.8148	-0.915436	2.101e-06
		-3.63531	-0.915436	3.988e-06
		-3.45583	-0.915436	6.61e-06
		-3.27634	-0.915436	1.2104e-05
		-3.09685	-0.915436	1.7065e-05
		-2.91736	-0.915436	2.5989e-05
		-2.73788	-0.915436	3.5864e-05
		-2.55839	-0.915436	4.5028e-05
		-2.3789	-0.915436	5.3438e-05
		-2.19942	-0.915436	6.3964e-05
		-2.01993	-0.915436	7.094e-05
		-1.84044	-0.915436	7.7963e-05
		-1.66095	-0.915436	8.1587e-05
		-1.48147	-0.915436	8.6156e-05
		-1.30198	-0.915436	9.1652e-05
		-1.12249	-0.915436	9.522e-05
		-0.943006	-0.915436	9.9406e-05
		-0.763519	-0.915436	0.000100245
		-0.584031	-0.915436	0.000100527
		-0.404544	-0.915436	0.000100471
		-0.225057	-0.915436	9.7906e-05
		-0.0455698	-0.915436	9.4364e-05
		0.133917	-0.915436	8.8398e-05
		0.313405	-0.915436	7.8877e-05
		0.492892	-0.915436	7.1223e-05
		0.672379	-0.915436	6.2943e-05
		0.851866	-0.915436	5.4198e-05
		1.03135	-0.915436	4.6518e-05
		1.21084	-0.915436	4.0369e-05
		1.39033	-0.915436	3.3577e-05
		1.56981	-0.915436	2.5971e-05
		1.7493	-0.915436	2.0973e-05
		1.92879	-0.915436	1.4266e-05
		2.10828	-0.915436	9.732e-06
		-4.89172	-0.748993	3.17e-07
		-4.71224	-0.748993	4.6e-07
		-4.53275	-0.748993	2.33e-07
		-4.35326	-0.748993	3.76e-07
		-4.17377	-0.748993	5.78e-07
		-3.99429	-0.748993	7.2e-07
		-3.8148	-0.748993	2.196e-06
		-3.63531	-0.748993	3.301e-06
		-3.45583	-0.748993	5.869e-06
		-3.27634	-0.748993	9.488e-06
		-3.09685	-0.748993	1.5339e-05
		-2.91736	-0.748993	2.2517e-05
		-2.73788	-0.748993	3.2499e-05
		-2.55839	-0.748993	4.2142e-05
		-2.3789	-0.748993	5.3288e-05
		-2.19942	-0.748993	6.1856e-05
		-2.01993	-0.748993	6.9741e-05
		-1.84044	-0.748993	7.4292e-05
		-1.66095	-0.748993	8.1834e-05
		-1.48147	-0.748993	8.5581e-05
		-1.30198	-0.748993	9.0144e-05
		-1.12249	-0.748993	9.3721e-05
		-0.943006	-0.748993	9.4371e-05
		-0.763519	-0.748993	9.2401e-05
		-0.584031	-0.748993	9.684e-05
		-0.404544	-0.748993	9.514e-05
		-0.225057	-0.748993	9.3027e-05
		-0.0455698	-0.748993	8.7832e-05
		0.133917	-0.748993	8.413e-05
		0.313405	-0.748993	7.8577e-05
		0.492892	-0.748993	7.0357e-05
		0.672379	-0.748993	6.2003e-05
		0.851866	-0.748993	5.3893e-05
		1.03135	-0.748993	4.5316e-05
		1.21084	-0.748993	4.0976e-05
		1.39033	-0.748993	3.4973e-05
		1.56981	-0.748993	2.6981e-05
		1.7493	-0.748993	2.2314e-05
		1.92879	-0.748993	1.5993e-05
		2.10828	-0.748993	1.0266e-05
		-4.89172	-0.55481	5.95e-07
		-4.71224	-0.55481	2.08e-07
		-4.53275	-0.55481	2e-07
		-4.35326	-0.55481	5.12e-07
		-4.17377	-0.55481	3.07e-07
		-3.99429	-0.55481	5.32e-07
		-3.8148	-0.55481	9.7e-07
		-3.63531	-0.55481	2.247e-06
		-3.45583	-0.55481	5.185e-06
		-3.27634	-0.55481	7.508e-06
		-3.09685	-0.55481	1.2942e-05
		-2.91736	-0.55481	1.988e-05
		-2.73788	-0.55481	2.8593e-05
		-2.55839	-0.55481	3.6773e-05
		-2.3789	-0.55481	4.7867e-05
		-2.19942	-0.55481	5.8105e-05
		-2.01993	-0.55481	6.5002e-05
		-1.84044	-0.55481	7.3053e-05
		-1.66095	-0.55481	7.9931e-05
		-1.48147	-0.55481	8.6049e-05
		-1.30198	-0.55481	8.8932e-05
		-1.12249	-0.55481	9.1855e-05
		-0.943006	-0.55481	9.5049e-05
		-0.763519	-0.55481	9.4704e-05
		-0.584031	-0.55481	9.1448e-05
		-0.404544	-0.55481	9.0793e-05
		-0.225057	-0.55481	8.9364e-05
		-0.0455698	-0.55481	8.4614e-05
		0.133917	-0.55481	7.9852e-05
		0.313405	-0.55481	7.1933e-05
		0.492892	-0.55481	6.5201e-05
		0.672379	-0.55481	5.876e-05
		0.851866	-0.55481	5.2762e-05
		1.03135	-0.55481	4.6029e-05
		1.21084	-0.55481	4.1021e-05
		1.39033	-0.55481	3.5343e-05
		1.56981	-0.55481	2.7992e-05
		1.7493	-0.55481	2.2445e-05
		1.92879	-0.55481	1.6411e-05
		2.10828	-0.55481	1.206e-05
		-4.89172	-0.388367	4.82e-07
		-4.71224	-0.388367	3.45e-07
		-4.53275	-0.388367	2.68e-07
		-4.35326	-0.388367	2.61e-07
		-4.17377	-0.388367	2.43e-07
		-3.99429	-0.388367	9.03e-07
		-3.8148	-0.388367	2.59e-07
		-3.63531	-0.388367	7.14e-07
		-3.45583	-0.388367	3e-07
		-3.27634	-0.388367	4.719e-06
		-3.09685	-0.388367	9.232e-06
		-2.91736	-0.388367	1.9204e-05
		-2.73788	-0.388367	2.7347e-05
		-2.55839	-0.388367	3.6681e-05
		-2.3789	-0.388367	4.6323e-05
		-2.19942	-0.388367	5.7216e-05
		-2.01993	-0.388367	6.4858e-05
		-1.84044	-0.388367	7.2098e-05
		-1.66095	-0.388367	8.1278e-05
		-1.48147	-0.388367	8.5218e-05
		-1.30198	-0.388367	8.9705e-05
		-1.12249	-0.388367	8.9252e-05
		-0.943006	-0.388367	8.9481e-05
		-0.763519	-0.388367	8.9147e-05
		-0.584031	-0.388367	8.6079e-05
		-0.404544	-0.388367	8.5731e-05
		-0.225057	-0.388367	8.1321e-05
		-0.0455698	-0.388367	7.7847e-05
		0.133917	-0.388367	7.231e-05
		0.313405	-0.388367	6.8324e-05
		0.492892	-0.388367	6.2056e-05
		0.672379	-0.388367	5.589e-05
		0.851866	-0.388367	4.7774e-05
		1.03135	-0.388367	4.3419e-05
		1.21084	-0.388367	3.6448e-05
		1.39033	-0.388367	3.1725e-05
		1.56981	-0.388367	2.6861e-05
		1.7493	-0.388367	2.1087e-05
		1.92879	-0.388367	1.6973e-05
		2.10828	-0.388367	1.2086e-05
		-4.89172	-0.194183	6.83e-07
		-4.71224	-0.194183	5.77e-07
		-4.53275	-0.194183	2.18e-07
		-4.35326	-0.194183	4.58e-07
		-4.17377	-0.194183	4.54e-07
		-3.99429	-0.194183	3e-07
		-3.8148	-0.194183	7.56e-07
		-3.63531	-0.194183	4.34e-07
		-3.45583	-0.194183	3.5e-07
		-3.27634	-0.194183	6.3e-07
		-3.09685	-0.194183	1.857e-06
		-2.91736	-0.194183	1.4943e-05
		-2.73788	-0.194183	2.2923e-05
		-2.55839	-0.194183	3.1957e-05
		-2.3789	-0.194183	4.2501e-05
		-2.19942	-0.194183	5.3718e-05
		-2.01993	-0.194183	6.1993e-05
		-1.84044	-0.194183	7.0546e-05
		-1.66095	-0.194183	7.7899e-05
		-1.48147	-0.194183	8.3444e-05
		-1.30198	-0.194183	8.8162e-05
		-1.12249	-0.194183	8.5994e-05
		-0.943006	-0.194183	8.5894e-05
		-0.763519	-0.194183	8.3611e-05
		-0.584031	-0.194183	8.052e-05
		-0.404544	-0.194183	7.6735e-05
		-0.225057	-0.194183	7.3398e-05
		-0.0455698	-0.194183	7.0215e-05
		0.133917	-0.194183	6.6974e-05
		0.313405	-0.194183	6.154e-05
		0.492892	-0.194183	5.546e-05
		0.672379	-0.194183	4.9648e-05
		0.851866	-0.194183	4.4387e-05
		1.03135	-0.194183	4.0489e-05
		1.21084	-0.194183	3.6331e-05
		1.39033	-0.194183	3.1227e-05
		1.56981	-0.194183	2.6268e-05
		1.7493	-0.194183	2.147e-05
		1.92879	-0.194183	1.6874e-05
		2.10828	-0.194183	1.1472e-05
		-4.89172	-0.0277405	5e-07
		-4.71224	-0.0277405	7.02e-07
		-4.53275	-0.0277405	4.32e-07
		-4.35326	-0.0277405	4.48e-07
		-4.17377	-0.0277405	5.34e-07
		-3.99429	-0.0277405	3.26e-07
		-3.8148	-0.0277405	5.17e-07
		-3.63531	-0.0277405	4.86e-07
		-3.45583	-0.0277405	4.03e-07
		-3.27634	-0.0277405	9.72e-07
		-3.09685	-0.0277405	6.269e-06
		-2.91736	-0.0277405	1.3366e-05
		-2.73788	-0.0277405	2.1593e-05
		-2.55839	-0.0277405	3.1027e-05
		-2.3789	-0.0277405	4.2277e-05
		-2.19942	-0.0277405	5.0397e-05
		-2.01993	-0.0277405	6.1074e-05
		-1.84044	-0.0277405	6.6559e-05
		-1.66095	-0.0277405	7.5571e-05
		-1.48147	-0.0277405	8.0103e-05
		-1.30198	-0.0277405	8.245e-05
		-1.12249	-0.0277405	8.3356e-05
		-0.943006	-0.0277405	8.1634e-05
		-0.763519	-0.0277405	7.9233e-05
		-0.584031	-0.0277405	7.2929e-05
		-0.404544	-0.0277405	7.018e-05
		-0.225057	-0.0277405	6.5199e-05
		-0.0455698	-0.0277405	6.4271e-05
		0.133917	-0.0277405	5.8956e-05
		0.313405	-0.0277405	5.5133e-05
		0.492892	-0.0277405	4.9988e-05
		0.672379	-0.0277405	4.3855e-05
		0.851866	-0.0277405	4.086e-05
		1.03135	-0.0277405	3.6448e-05
		1.21084	-0.0277405	3.2661e-05
		1.39033	-0.0277405	2.8972e-05
		1.56981	-0.0277405	2.4747e-05
		1.7493	-0.0277405	2.1063e-05
		1.92879	-0.0277405	1.6159e-05
		2.10828	-0.0277405	1.2311e-05
		-4.89172	0.138707	1.066e-06
		-4.71224	0.138707	5.52e-07
		-4.53275	0.138707	6.73e-07
		-4.35326	0.138707	7.84e-07
		-4.17377	0.138707	2.38e-07
		-3.99429	0.138707	6.01e-07
		-3.8148	0.138707	3.94e-07
		-3.63531	0.138707	2.8e-07
		-3.45583	0.138707	3.64e-07
		-3.27634	0.138707	6.7e-07
		-3.09685	0.138707	7.24e-07
		-2.91736	0.138707	2.631e-06
		-2.73788	0.138707	1.8776e-05
		-2.55839	0.138707	2.5677e-05
		-2.3789	0.138707	3.813e-05
		-2.19942	0.138707	4.7868e-05
		-2.01993	0.138707	5.938e-05
		-1.84044	0.138707	6.4681e-05
		-1.66095	0.138707	7.3683e-05
		-1.48147	0.138707	8.0284e-05
		-1.30198	0.138707	8.2062e-05
		-1.12249	0.138707	8.1506e-05
		-0.943006	0.138707	7.8936e-05
		-0.763519	0.138707	7.3679e-05
		-0.584031	0.138707	6.8702e-05
		-0.404544	0.138707	6.3961e-05
		-0.225057	0.138707	6.0155e-05
		-0.0455698	0.138707	5.7132e-05
		0.133917	0.138707	5.4466e-05
		0.313405	0.138707	5.0191e-05
		0.492892	0.138707	4.5926e-05
		0.672379	0.138707	4.0569e-05
		0.851866	0.138707	3.7206e-05
		1.03135	0.138707	3.4006e-05
		1.21084	0.138707	3.1013e-05
		1.39033	0.138707	2.6719e-05
		1.56981	0.138707	2.3417e-05
		1.7493	0.138707	2.0808e-05
		1.92879	0.138707	1.5486e-05
		2.10828	0.138707	1.1296e-05
		-4.89172	0.332896	5.36e-07
		-4.71224	0.332896	5.28e-07
		-4.53275	0.332896	3.59e-07
		-4.35326	0.332896	3.64e-07
		-4.17377	0.332896	7.55e-07
		-3.99429	0.332896	5.68e-07
		-3.8148	0.332896	4.03e-07
		-3.63531	0.332896	6.57e-07
		-3.45583	0.332896	5.83e-07
		-3.27634	0.332896	2.276e-06
		-3.09685	0.332896	4.741e-06
		-2.91736	0.332896	8.93e-06
		-2.73788	0.332896	1.6068e-05
		-2.55839	0.332896	2.4148e-05
		-2.3789	0.332896	3.2471e-05
		-2.19942	0.332896	4.5249e-05
		-2.01993	0.332896	5.2753e-05
		-1.84044	0.332896	6.4552e-05
		-1.66095	0.332896	6.8188e-05
		-1.48147	0.332896	7.6192e-05
		-1.30198	0.332896	7.9289e-05
		-1.12249	0.332896	7.9915e-05
		-0.943006	0.332896	7.2924e-05
		-0.763519	0.332896	6.8148e-05
		-0.584031	0.332896	6.265e-05
		-0.404544	0.332896	5.7352e-05
		-0.225057	0.332896	5.3795e-05
		-0.0455698	0.332896	5.0749e-05
		0.133917	0.332896	4.6315e-05
		0.313405	0.332896	4.321e-05
		0.492892	0.332896	4.0069e-05
		0.672379	0.332896	3.5762e-05
		0.851866	0.332896	3.1337e-05
		1.03135	0.332896	3.0104e-05
		1.21084	0.332896	2.6446e-05
		1.39033	0.332896	2.3815e-05
		1.56981	0.332896	1.9768e-05
		1.7493	0.332896	1.7926e-05
		1.92879	0.332896	1.4116e-05
		2.10828	0.332896	9.717e-06
		-4.89172	0.499344	3.33e-07
		-4.71224	0.499344	4.77e-07
		-4.53275	0.499344	7.32e-07
		-4.35326	0.499344	2.63e-07
		-4.17377	0.499344	2.84e-07
		-3.99429	0.499344	4.25e-07
		-3.8148	0.499344	3.33e-07
		-3.63531	0.499344	5.52e-07
		-3.45583	0.499344	3.63e-07
		-3.27634	0.499344	1.366e-06
		-3.09685	0.499344	4.391e-06
		-2.91736	0.499344	7.503e-06
		-2.73788	0.499344	1.5051e-05
		-2.55839	0.499344	2.1559e-05
		-2.3789	0.499344	3.0154e-05
		-2.19942	0.499344	4.1221e-05
		-2.01993	0.499344	5.0198e-05
		-1.84044	0.499344	5.8319e-05
		-1.66095	0.499344	6.7443e-05
		-1.48147	0.499344	7.1479e-05
		-1.30198	0.499344	7.2958e-05
		-1.12249	0.499344	7.0824e-05
		-0.943006	0.499344	6.7226e-05
		-0.763519	0.499344	6.2398e-05
		-0.584031	0.499344	5.7453e-05
		-0.404544	0.499344	5.1803e-05
		-0.225057	0.499344	4.58e-05
		-0.0455698	0.499344	4.1884e-05
		0.133917	0.499344	4.1559e-05
		0.313405	0.499344	3.7844e-05
		0.492892	0.499344	3.3297e-05
		0.672379	0.499344	3.1076e-05
		0.851866	0.499344	2.751e-05
		1.03135	0.499344	2.4293e-05
		1.21084	0.499344	2.2624e-05
		1.39033	0.499344	2.0669e-05
		1.56981	0.499344	1.8115e-05
		1.7493	0.499344	1.5132e-05
		1.92879	0.499344	1.2047e-05
		2.10828	0.499344	9.165e-06
		-4.89172	0.693533	5.48e-07
		-4.71224	0.693533	3e-07
		-4.53275	0.693533	4.06e-07
		-4.35326	0.693533	5.46e-07
		-4.17377	0.693533	5.66e-07
		-3.99429	0.693533	4.34e-07
		-3.8148	0.693533	6.03e-07
		-3.63531	0.693533	5.05e-07
		-3.45583	0.693533	6.34e-07
		-3.27634	0.693533	3.47e-07
		-3.09685	0.693533	1.172e-06
		-2.91736	0.693533	7.445e-06
		-2.73788	0.693533	1.4427e-05
		-2.55839	0.693533	1.908e-05
		-2.3789	0.693533	2.7663e-05
		-2.19942	0.693533	3.5865e-05
		-2.01993	0.693533	4.6515e-05
		-1.84044	0.693533	5.4793e-05
		-1.66095	0.693533	6.1011e-05
		-1.48147	0.693533	6.4927e-05
		-1.30198	0.693533	6.5955e-05
		-1.12249	0.693533	6.3762e-05
		-0.943006	0.693533	5.7721e-05
		-0.763519	0.693533	5.5028e-05
		-0.584031	0.693533	4.8561e-05
		-0.404544	0.693533	4.3101e-05
		-0.225057	0.693533	3.9054e-05
		-0.0455698	0.693533	3.5969e-05
		0.133917	0.693533	3.2672e-05
		0.313405	0.693533	3.113e-05
		0.492892	0.693533	2.8128e-05
		0.672379	0.693533	2.5379e-05
		0.851866	0.693533	2.2369e-05
		1.03135	0.693533	2.0115e-05
		1.21084	0.693533	1.8993e-05
		1.39033	0.693533	1.7773e-05
		1.56981	0.693533	1.4963e-05
		1.7493	0.693533	1.2835e-05
		1.92879	0.693533	1.1271e-05
		2.10828	0.693533	8.273e-06
		-4.89172	0.859981	1.93e-07
		-4.71224	0.859981	1.5e-07
		-4.53275	0.859981	4.31e-07
		-4.35326	0.859981	5.1e-07
		-4.17377	0.859981	5.82e-07
		-3.99429	0.859981	6.45e-07
		-3.8148	0.859981	4.52e-07
		-3.63531	0.859981	4.32e-07
		-3.45583	0.859981	1.008e-06
		-3.27634	0.859981	3.79e-07
		-3.09685	0.859981	1.324e-06
		-2.91736	0.859981	8.05e-07
		-2.73788	0.859981	1.246e-05
		-2.55839	0.859981	1.8245e-05
		-2.3789	0.859981	2.5084e-05
		-2.19942	0.859981	3.4908e-05
		-2.01993	0.859981	4.5102e-05
		-1.84044	0.859981	4.9519e-05
		-1.66095	0.859981	5.4684e-05
		-1.48147	0.859981	5.66e-05
		-1.30198	0.859981	5.7442e-05
		-1.12249	0.859981	5.5858e-05
		-0.943006	0.859981	5.3682e-05
		-0.763519	0.859981	4.7757e-05
		-0.584031	0.859981	4.1244e-05
		-0.404544	0.859981	3.6464e-05
		-0.225057	0.859981	3.283e-05
		-0.0455698	0.859981	2.8127e-05
		0.133917	0.859981	2.6741e-05
		0.313405	0.859981	2.4795e-05
		0.492892	0.859981	2.2528e-05
		0.672379	0.859981	2.0515e-05
		0.851866	0.859981	1.827e-05
		1.03135	0.859981	1.6384e-05
		1.21084	0.859981	1.4624e-05
		1.39033	0.859981	1.3251e-05
		1.56981	0.859981	1.2542e-05
		1.7493	0.859981	1.0448e-05
		1.92879	0.859981	8.863e-06
		2.10828	0.859981	6.499e-06
		-4.89172	1.05417	5.57e-07
		-4.71224	1.05417	7.03e-07
		-4.53275	1.05417	4.35e-07
		-4.35326	1.05417	1.052e-06
		-4.17377	1.05417	5.15e-07
		-3.99429	1.05417	1.84e-07
		-3.8148	1.05417	6.01e-07
		-3.63531	1.05417	4.88e-07
		-3.45583	1.05417	4.35e-07
		-3.27634	1.05417	2.34e-07
		-3.09685	1.05417	3.11e-07
		-2.91736	1.05417	3e-07
		-2.73788	1.05417	1.363e-06
		-2.55839	1.05417	1.5869e-05
		-2.3789	1.05417	2.384e-05
		-2.19942	1.05417	3.011e-05
		-2.01993	1.05417	3.8967e-05
		-1.84044	1.05417	4.3338e-05
		-1.66095	1.05417	4.8256e-05
		-1.48147	1.05417	4.8655e-05
		-1.30198	1.05417	4.9754e-05
		-1.12249	1.05417	4.7933e-05
		-0.943006	1.05417	4.4284e-05
		-0.763519	1.05417	3.9402e-05
		-0.584031	1.05417	3.2754e-05
		-0.404544	1.05417	2.7575e-05
		-0.225057	1.05417	2.5279e-05
		-0.0455698	1.05417	2.3238e-05
		0.133917	1.05417	2.1063e-05
		0.313405	1.05417	1.9598e-05
		0.492892	1.05417	1.7283e-05
		0.672379	1.05417	1.5416e-05
		0.851866	1.05417	1.3751e-05
		1.03135	1.05417	1.2234e-05
		1.21084	1.05417	1.0983e-05
		1.39033	1.05417	9.717e-06
		1.56981	1.05417	8.603e-06
		1.7493	1.05417	8.239e-06
		1.92879	1.05417	6.096e-06
		2.10828	1.05417	5.642e-06
		-4.89172	1.22062	2.05e-07
		-4.71224	1.22062	2.73e-07
		-4.53275	1.22062	3.91e-07
		-4.35326	1.22062	4.83e-07
		-4.17377	1.22062	4.11e-07
		-3.99429	1.22062	5.02e-07
		-3.8148	1.22062	7.01e-07
		-3.63531	1.22062	3.54e-07
		-3.45583	1.22062	5.11e-07
		-3.27634	1.22062	2.82e-07
		-3.09685	1.22062	6.44e-07
		-2.91736	1.22062	1.032e-06
		-2.73788	1.22062	8.543e-06
		-2.55839	1.22062	1.4299e-05
		-2.3789	1.22062	2.0271e-05
		-2.19942	1.22062	2.7519e-05
		-2.01993	1.22062	3.349e-05
		-1.84044	1.22062	3.8098e-05
		-1.66095	1.22062	4.2491e-05
		-1.48147	1.22062	4.211e-05
		-1.30198	1.22062	4.184e-05
		-1.12249	1.22062	4.0311e-05
		-0.943006	1.22062	3.6734e-05
		-0.763519	1.22062	3.3812e-05
		-0.584031	1.22062	2.7965e-05
		-0.404544	1.22062	2.286e-05
		-0.225057	1.22062	2.0021e-05
		-0.0455698	1.22062	1.7989e-05
		0.133917	1.22062	1.7036e-05
		0.313405	1.22062	1.5053e-05
		0.492892	1.22062	1.4243e-05
		0.672379	1.22062	1.2255e-05
		0.851866	1.22062	1.0081e-05
		1.03135	1.22062	9.89e-06
		1.21084	1.22062	8.325e-06
		1.39033	1.22062	8.5e-06
		1.56981	1.22062	7.275e-06
		1.7493	1.22062	6.658e-06
		1.92879	1.22062	5.714e-06
		2.10828	1.22062	4.477e-06
		-4.89172	1.41481	4.9e-07
		-4.71224	1.41481	3.43e-07
		-4.53275	1.41481	3.79e-07
		-4.35326	1.41481	6.3e-07
		-4.17377	1.41481	5.82e-07
		-3.99429	1.41481	2.93e-07
		-3.8148	1.41481	4.03e-07
		-3.63531	1.41481	2.72e-07
		-3.45583	1.41481	4.13e-07
		-3.27634	1.41481	3.8e-07
		-3.09685	1.41481	5.09e-07
		-2.91736	1.41481	5.32e-07
		-2.73788	1.41481	7.15e-07
		-2.55839	1.41481	9.23e-06
		-2.3789	1.41481	1.7364e-05
		-2.19942	1.41481	2.257e-05
		-2.01993	1.41481	2.789e-05
		-1.84044	1.41481	3.2629e-05
		-1.66095	1.41481	3.5646e-05
		-1.48147	1.41481	3.5933e-05
		-1.30198	1.41481	3.5695e-05
		-1.12249	1.41481	3.3448e-05
		-0.943006	1.41481	2.9511e-05
		-0.763519	1.41481	2.717e-05
		-0.584031	1.41481	2.2947e-05
		-0.404544	1.41481	1.9102e-05
		-0.225057	1.41481	1.5396e-05
		-0.0455698	1.41481	1.4597e-05
		0.133917	1.41481	1.2618e-05
		0.313405	1.41481	1.1715e-05
		0.492892	1.41481	9.785e-06
		0.672379	1.41481	9.086e-06
		0.851866	1.41481	7.594e-06
		1.03135	1.41481	7.439e-06
		1.21084	1.41481	6.872e-06
		1.39033	1.41481	5.65e-06
		1.56981	1.41481	5.38e-06
		1.7493	1.41481	4.556e-06
		1.92879	1.41481	3.908e-06
		2.10828	1.41481	3.429e-06
		-4.89172	1.58126	3.38e-07
		-4.71224	1.58126	9.13e-07
		-4.53275	1.58126	1.6e-07
		-4.35326	1.58126	5.46e-07
		-4.17377	1.58126	8.46e-07
		-3.99429	1.58126	2.94e-07
		-3.8148	1.58126	3.79e-07
		-3.63531	1.58126	3.32e-07
		-3.45583	1.58126	1.94e-07
		-3.27634	1.58126	2.35e-07
		-3.09685	1.58126	5.27e-07
		-2.91736	1.58126	3.95e-07
		-2.73788	1.58126	3.31e-07
		-2.55839	1.58126	1.475e-06
		-2.3789	1.58126	1.529e-05
		-2.19942	1.58126	2.0827e-05
		-2.01993	1.58126	2.4857e-05
		-1.84044	1.58126	2.8227e-05
		-1.66095	1.58126	3.1092e-05
		-1.48147	1.58126	3.256e-05
		-1.30198	1.58126	3.1613e-05
		-1.12249	1.58126	2.829e-05
		-0.943006	1.58126	2.5953e-05
		-0.763519	1.58126	2.1474e-05
		-0.584031	1.58126	1.6957e-05
		-0.404544	1.58126	1.4161e-05
		-0.225057	1.58126	1.1141e-05
		-0.0455698	1.58126	1.0135e-05
		0.133917	1.58126	9.299e-06
		0.313405	1.58126	9.176e-06
		0.492892	1.58126	8.414e-06
		0.672379	1.58126	6.25e-06
		0.851866	1.58126	6.051e-06
		1.03135	1.58126	5.712e-06
		1.21084	1.58126	4.46e-06
		1.39033	1.58126	3.707e-06
		1.56981	1.58126	4e-06
		1.7493	1.58126	3.785e-06
		1.92879	1.58126	2.638e-06
		2.10828	1.58126	2.338e-06
		-4.89172	1.77544	4.37e-07
		-4.71224	1.77544	7.08e-07
		-4.53275	1.77544	3.83e-07
		-4.35326	1.77544	6.95e-07
		-4.17377	1.77544	4.89e-07
		-3.99429	1.77544	2.55e-07
		-3.8148	1.77544	5.08e-07
		-3.63531	1.77544	2.94e-07
		-3.45583	1.77544	4.51e-07
		-3.27634	1.77544	4.72e-07
		-3.09685	1.77544	4.01e-07
		-2.91736	1.77544	5.58e-07
		-2.73788	1.77544	5.69e-06
		-2.55839	1.77544	8.909e-06
		-2.3789	1.77544	1.2595e-05
		-2.19942	1.77544	1.6624e-05
		-2.01993	1.77544	2.0462e-05
		-1.84044	1.77544	2.3062e-05
		-1.66095	1.77544	2.4137e-05
		-1.48147	1.77544	2.4397e-05
		-1.30198	1.77544	2.3825e-05
		-1.12249	1.77544	2.1987e-05
		-0.943006	1.77544	1.964e-05
		-0.763519	1.77544	1.6557e-05
		-0.584031	1.77544	1.3508e-05
		-0.404544	1.77544	9.701e-06
		-0.225057	1.77544	8.472e-06
		-0.0455698	1.77544	7.437e-06
		0.133917	1.77544	6.146e-06
		0.313405	1.77544	6.263e-06
		0.492892	1.77544	4.838e-06
		0.672379	1.77544	4.624e-06
		0.851866	1.77544	4.001e-06
		1.03135	1.77544	3.393e-06
		1.21084	1.77544	3.084e-06
		1.39033	1.77544	2.578e-06
		1.56981	1.77544	3.043e-06
		1.7493	1.77544	2.105e-06
		1.92879	1.77544	1.785e-06
		2.10828	1.77544	1.533e-06
		-4.89172	1.94189	9.41e-07
		-4.71224	1.94189	4.48e-07
		-4.53275	1.94189	4.83e-07
		-4.35326	1.94189	5.1e-07
		-4.17377	1.94189	3.93e-07
		-3.99429	1.94189	7.57e-07
		-3.8148	1.94189	3.2e-07
		-3.63531	1.94189	5.59e-07
		-3.45583	1.94189	4.21e-07
		-3.27634	1.94189	2.63e-07
		-3.09685	1.94189	5.03e-07
		-2.91736	1.94189	3.77e-07
		-2.73788	1.94189	4.22e-07
		-2.55839	1.94189	1.373e-06
		-2.3789	1.94189	1.0196e-05
		-2.19942	1.94189	1.4115e-05
		-2.01993	1.94189	1.7903e-05
		-1.84044	1.94189	1.8097e-05
		-1.66095	1.94189	1.9102e-05
		-1.48147	1.94189	1.9402e-05
		-1.30198	1.94189	1.8436e-05
		-1.12249	1.94189	1.6801e-05
		-0.943006	1.94189	1.4697e-05
		-0.763519	1.94189	1.2717e-05
		-0.584031	1.94189	9.874e-06
		-0.404544	1.94189	7.209e-06
		-0.225057	1.94189	6.238e-06
		-0.0455698	1.94189	5.679e-06
		0.133917	1.94189	4.655e-06
		0.313405	1.94189	3.897e-06
		0.492892	1.94189	3.296e-06
		0.672379	1.94189	2.577e-06
		0.851866	1.94189	3.099e-06
		1.03135	1.94189	2.25e-06
		1.21084	1.94189	1.843e-06
		1.39033	1.94189	2.431e-06
		1.56981	1.94189	6.64e-07
		1.7493	1.94189	1.091e-06
		1.92879	1.94189	8.85e-07
		2.10828	1.94189	1.451e-06

## Sheet: Figure 2a
Figure 2a
		Frequency (Hz)	time (ms)
		1.06957e+07	0
		1.0696e+07	0.278552
		1.06964e+07	0.557103
		1.06964e+07	0.835655
		1.06967e+07	1.11421
		1.06973e+07	1.39276
		1.06974e+07	1.67131
		1.06979e+07	1.94986
		1.06983e+07	2.22841
		1.06988e+07	2.50696
		1.06985e+07	2.78552
		1.06991e+07	3.06407
		1.06993e+07	3.34262
		1.06995e+07	3.62117
		1.06998e+07	3.89972
		1.07e+07	4.17827
		1.07001e+07	4.45682
		1.07003e+07	4.73538
		1.07003e+07	5.01393
		1.07005e+07	5.29248
		1.07007e+07	5.57103
		1.07009e+07	5.84958
		1.07011e+07	6.12813
		1.0701e+07	6.40669
		1.07013e+07	6.68524
		1.07014e+07	6.96379
		1.07014e+07	7.24234
		1.07013e+07	7.52089
		1.07016e+07	7.79944
		1.07016e+07	8.07799
		1.07018e+07	8.35655
		1.07016e+07	8.6351
		1.07015e+07	8.91365
		1.07011e+07	9.1922
		1.07012e+07	9.47075
		1.07009e+07	9.7493
		1.0701e+07	10.0279
		1.07009e+07	10.3064
		1.07003e+07	10.585
		1.07003e+07	10.8635
		1.06999e+07	11.1421
		1.06995e+07	11.4206
		1.06993e+07	11.6992
		1.06991e+07	11.9777
		1.06989e+07	12.2563
		1.06986e+07	12.5348
		1.06982e+07	12.8134
		1.06977e+07	13.0919
		1.06975e+07	13.3705
		1.06975e+07	13.649
		1.06971e+07	13.9276
		1.06967e+07	14.2061
		1.06965e+07	14.4847
		1.06961e+07	14.7632
		1.06958e+07	15.0418
		1.06956e+07	15.3203
		1.06953e+07	15.5989
		1.0695e+07	15.8774
		1.06946e+07	16.156
		1.06946e+07	16.4345
		1.06943e+07	16.7131
		1.06942e+07	16.9916
		1.06938e+07	17.2702
		1.06937e+07	17.5487
		1.06936e+07	17.8273
		1.06933e+07	18.1058
		1.06932e+07	18.3844
		1.0693e+07	18.663
		1.06928e+07	18.9415
		1.0693e+07	19.2201
		1.06928e+07	19.4986
		1.06929e+07	19.7772
		1.06929e+07	20.0557
		1.06928e+07	20.3343
		1.06927e+07	20.6128
		1.06929e+07	20.8914
		1.06928e+07	21.1699
		1.06932e+07	21.4485
		1.06932e+07	21.727
		1.06934e+07	22.0056
		1.06935e+07	22.2841
		1.06939e+07	22.5627
		1.06939e+07	22.8412
		1.06941e+07	23.1198
		1.06942e+07	23.3983
		1.06943e+07	23.6769
		1.06947e+07	23.9554
		1.0695e+07	24.234
		1.06953e+07	24.5125
		1.06954e+07	24.7911
		1.06957e+07	25.0696
		1.06961e+07	25.3482
		1.06964e+07	25.6267
		1.06967e+07	25.9053
		1.0697e+07	26.1838
		1.06972e+07	26.4624
		1.06976e+07	26.7409
		1.06978e+07	27.0195
		1.06981e+07	27.2981
		1.06983e+07	27.5766
		1.06988e+07	27.8552
		1.0699e+07	28.1337
		1.06991e+07	28.4123
		1.06995e+07	28.6908
		1.06996e+07	28.9694
		1.06999e+07	29.2479
		1.06999e+07	29.5265
		1.06998e+07	29.805
		1.07e+07	30.0836
		1.07e+07	30.3621
		1.07002e+07	30.6407
		1.07003e+07	30.9192
		1.07002e+07	31.1978
		1.07003e+07	31.4763
		1.07005e+07	31.7549
		1.07005e+07	32.0334
		1.07006e+07	32.312
		1.07008e+07	32.5905
		1.07007e+07	32.8691
		1.07007e+07	33.1476
		1.07007e+07	33.4262
		1.07007e+07	33.7047
		1.07006e+07	33.9833
		1.07006e+07	34.2618
		1.07004e+07	34.5404
		1.07003e+07	34.8189
		1.07004e+07	35.0975
		1.07001e+07	35.376
		1.07001e+07	35.6546
		1.06999e+07	35.9331
		1.06998e+07	36.2117
		1.06996e+07	36.4903
		1.06995e+07	36.7688
		1.06992e+07	37.0474
		1.0699e+07	37.3259
		1.06986e+07	37.6045
		1.06984e+07	37.883
		1.06982e+07	38.1616
		1.06977e+07	38.4401
		1.06974e+07	38.7187
		1.06973e+07	38.9972
		1.0697e+07	39.2758
		1.06966e+07	39.5543
		1.06963e+07	39.8329
		1.06962e+07	40.1114
		1.06959e+07	40.39
		1.06956e+07	40.6685
		1.06953e+07	40.9471
		1.06951e+07	41.2256
		1.06948e+07	41.5042
		1.06944e+07	41.7827
		1.06945e+07	42.0613
		1.06941e+07	42.3398
		1.06941e+07	42.6184
		1.0694e+07	42.8969
		1.06937e+07	43.1755
		1.06935e+07	43.454
		1.06936e+07	43.7326
		1.06934e+07	44.0111
		1.06934e+07	44.2897
		1.06931e+07	44.5682
		1.06932e+07	44.8468
		1.0693e+07	45.1253
		1.06929e+07	45.4039
		1.0693e+07	45.6825
		1.0693e+07	45.961
		1.06931e+07	46.2396
		1.0693e+07	46.5181
		1.06933e+07	46.7967
		1.06932e+07	47.0752
		1.06934e+07	47.3538
		1.06938e+07	47.6323
		1.0694e+07	47.9109
		1.06941e+07	48.1894
		1.06943e+07	48.468
		1.06943e+07	48.7465
		1.06947e+07	49.0251
		1.06952e+07	49.3036
		1.06954e+07	49.5822
		1.06955e+07	49.8607
		1.06957e+07	50.1393
		1.06958e+07	50.4178
		1.06964e+07	50.6964
		1.06966e+07	50.9749
		1.06967e+07	51.2535
		1.06972e+07	51.532
		1.06975e+07	51.8106
		1.06977e+07	52.0891
		1.06979e+07	52.3677
		1.06984e+07	52.6462
		1.06985e+07	52.9248
		1.06987e+07	53.2033
		1.06991e+07	53.4819
		1.06992e+07	53.7604
		1.06995e+07	54.039
		1.06997e+07	54.3175
		1.07001e+07	54.5961
		1.07001e+07	54.8747
		1.07002e+07	55.1532
		1.07005e+07	55.4318
		1.07005e+07	55.7103
		1.07008e+07	55.9889
		1.07009e+07	56.2674
		1.07011e+07	56.546
		1.07011e+07	56.8245
		1.07011e+07	57.1031
		1.07012e+07	57.3816
		1.07014e+07	57.6602
		1.07014e+07	57.9387
		1.07015e+07	58.2173
		1.07016e+07	58.4958
		1.07016e+07	58.7744
		1.07015e+07	59.0529
		1.07014e+07	59.3315
		1.07014e+07	59.61
		1.07011e+07	59.8886
		1.07011e+07	60.1671
		1.07009e+07	60.4457
		1.07006e+07	60.7242
		1.07006e+07	61.0028
		1.07006e+07	61.2813
		1.07002e+07	61.5599
		1.06998e+07	61.8384
		1.06997e+07	62.117
		1.06994e+07	62.3955
		1.06991e+07	62.6741
		1.06987e+07	62.9526
		1.06986e+07	63.2312
		1.06983e+07	63.5097
		1.0698e+07	63.7883
		1.06975e+07	64.0669
		1.06975e+07	64.3454
		1.06971e+07	64.624
		1.06969e+07	64.9025
		1.06962e+07	65.1811
		1.06961e+07	65.4596
		1.06958e+07	65.7382
		1.06956e+07	66.0167
		1.06954e+07	66.2953
		1.06948e+07	66.5738
		1.06947e+07	66.8524
		1.06946e+07	67.1309
		1.06942e+07	67.4095
		1.0694e+07	67.688
		1.06938e+07	67.9666
		1.06937e+07	68.2451
		1.06935e+07	68.5237
		1.06935e+07	68.8022
		1.06931e+07	69.0808
		1.06931e+07	69.3593
		1.06931e+07	69.6379
		1.06929e+07	69.9164
		1.06929e+07	70.195
		1.06928e+07	70.4735
		1.06927e+07	70.7521
		1.06929e+07	71.0306
		1.0693e+07	71.3092
		1.06932e+07	71.5877
		1.06934e+07	71.8663
		1.06935e+07	72.1448
		1.06939e+07	72.4234
		1.06938e+07	72.7019
		1.06942e+07	72.9805
		1.06943e+07	73.2591
		1.06945e+07	73.5376
		1.06949e+07	73.8162
		1.06953e+07	74.0947
		1.06954e+07	74.3733
		1.06959e+07	74.6518
		1.06958e+07	74.9304
		1.06965e+07	75.2089
		1.06967e+07	75.4875
		1.06969e+07	75.766
		1.06973e+07	76.0446
		1.06977e+07	76.3231
		1.0698e+07	76.6017
		1.06983e+07	76.8802
		1.06985e+07	77.1588
		1.06988e+07	77.4373
		1.0699e+07	77.7159
		1.06993e+07	77.9944
		1.06995e+07	78.273
		1.06996e+07	78.5515
		1.06999e+07	78.8301
		1.06999e+07	79.1086
		1.07001e+07	79.3872
		1.07005e+07	79.6657
		1.07004e+07	79.9443
		1.07006e+07	80.2228
		1.07007e+07	80.5014
		1.07008e+07	80.7799
		1.0701e+07	81.0585
		1.07011e+07	81.337
		1.07013e+07	81.6156
		1.07016e+07	81.8942
		1.07017e+07	82.1727
		1.07016e+07	82.4513
		1.07017e+07	82.7298
		1.07019e+07	83.0084
		1.07018e+07	83.2869
		1.07018e+07	83.5655
		1.07015e+07	83.844
		1.07018e+07	84.1226
		1.07018e+07	84.4011
		1.07016e+07	84.6797
		1.07013e+07	84.9582
		1.07013e+07	85.2368
		1.07013e+07	85.5153
		1.07011e+07	85.7939
		1.07008e+07	86.0724
		1.07004e+07	86.351
		1.07001e+07	86.6295
		1.06999e+07	86.9081
		1.06996e+07	87.1866
		1.06995e+07	87.4652
		1.06991e+07	87.7437
		1.06989e+07	88.0223
		1.06987e+07	88.3008
		1.06983e+07	88.5794
		1.06981e+07	88.8579
		1.06975e+07	89.1365
		1.06973e+07	89.415
		1.06969e+07	89.6936
		1.06966e+07	89.9721
		1.06963e+07	90.2507
		1.06963e+07	90.5292
		1.06959e+07	90.8078
		1.06956e+07	91.0864
		1.06952e+07	91.3649
		1.0695e+07	91.6435
		1.06949e+07	91.922
		1.06946e+07	92.2006
		1.06942e+07	92.4791
		1.06941e+07	92.7577
		1.06939e+07	93.0362
		1.06937e+07	93.3148
		1.06935e+07	93.5933
		1.06934e+07	93.8719
		1.06934e+07	94.1504
		1.06934e+07	94.429
		1.0693e+07	94.7075
		1.06928e+07	94.9861
		1.06928e+07	95.2646
		1.06928e+07	95.5432
		1.06926e+07	95.8217
		1.06928e+07	96.1003
		1.06929e+07	96.3788
		1.06929e+07	96.6574
		1.0693e+07	96.9359
		1.06933e+07	97.2145
		1.06932e+07	97.493
		1.06933e+07	97.7716
		1.06935e+07	98.0501
		1.0694e+07	98.3287
		1.06942e+07	98.6072
		1.06943e+07	98.8858
		1.06943e+07	99.1643
		1.06946e+07	99.4429
		1.06951e+07	99.7214
		1.06951e+07	100

## Sheet: Figure 2b
Figure 2b
	P_abs (nW)	Shifts (kHz)
	1.84	4.08
	4.255	10.1
	8.51	18.2
	23	52.3
	52.9	118.7
	96.6	222

## Sheet: Figure 2c
Figure 2c
Figure 2c
		R_f (1/mW)	w (um)	Diameter (um)	Geometry
		300	0.2	6	Trampoline
		100	0.34	6	Trampoline
		93	0.34	6	Trampoline
		25	1.4	6	Trampoline
		39	1.4	6	Trampoline
		210	0.52	8	Trampoline
		98	1.4	8	Trampoline
		260	0.45	8	Trampoline
		180	0.5	8	Trampoline
		2.6	6.282	8	Drum
		3.7	6.282	8	Drum
		7.5	4.7115	6	Drum

## Sheet: Figure 2d
Figure 2d
		Resonance Frequency (Hz)	time (s)
		1.06651e+07	0
		1.0664e+07	0.000277778
		1.06671e+07	0.000555556
		1.06678e+07	0.000833333
		1.0667e+07	0.00111111
		1.06671e+07	0.00138889
		1.0666e+07	0.00166667
		1.06652e+07	0.00194444
		1.06671e+07	0.00222222
		1.0668e+07	0.0025
		1.0668e+07	0.00277778
		1.06683e+07	0.00305556
		1.06602e+07	0.00333333
		1.06653e+07	0.00361111
		1.06673e+07	0.00388889
		1.06677e+07	0.00416667
		1.06665e+07	0.00444444
		1.06708e+07	0.00472222
		1.06644e+07	0.005
		1.06671e+07	0.00527778
		1.06665e+07	0.00555556
		1.06668e+07	0.00583333
		1.06669e+07	0.00611111
		1.06667e+07	0.00638889
		1.06673e+07	0.00666667
		1.0666e+07	0.00694444
		1.06657e+07	0.00722222
		1.06651e+07	0.0075
		1.06646e+07	0.00777778
		1.06658e+07	0.00805556
		1.06662e+07	0.00833333
		1.06672e+07	0.00861111
		1.06666e+07	0.00888889
		1.06653e+07	0.00916667
		1.06668e+07	0.00944444
		1.06661e+07	0.00972222
		1.06667e+07	0.01
		1.06684e+07	0.0102778
		1.06658e+07	0.0105556
		1.0669e+07	0.0108333
		1.06676e+07	0.0111111
		1.06677e+07	0.0113889
		1.06648e+07	0.0116667
		1.06678e+07	0.0119444
		1.06663e+07	0.0122222
		1.06679e+07	0.0125
		1.06654e+07	0.0127778
		1.06657e+07	0.0130556
		1.06656e+07	0.0133333
		1.0667e+07	0.0136111
		1.06654e+07	0.0138889
		1.0667e+07	0.0141667
		1.06692e+07	0.0144444
		1.06664e+07	0.0147222
		1.06674e+07	0.015
		1.06673e+07	0.0152778
		1.06684e+07	0.0155556
		1.06679e+07	0.0158333
		1.06654e+07	0.0161111
		1.06665e+07	0.0163889
		1.06672e+07	0.0166667
		1.06669e+07	0.0169444
		1.06649e+07	0.0172222
		1.06675e+07	0.0175
		1.06674e+07	0.0177778
		1.06672e+07	0.0180556
		1.06677e+07	0.0183333
		1.06677e+07	0.0186111
		1.06679e+07	0.0188889
		1.06672e+07	0.0191667
		1.06668e+07	0.0194444
		1.06661e+07	0.0197222
		1.06669e+07	0.02
		1.06674e+07	0.0202778
		1.06679e+07	0.0205556
		1.06681e+07	0.0208333
		1.06679e+07	0.0211111
		1.06672e+07	0.0213889
		1.06682e+07	0.0216667
		1.06665e+07	0.0219444
		1.06683e+07	0.0222222
		1.0668e+07	0.0225
		1.06664e+07	0.0227778
		1.06668e+07	0.0230556
		1.06679e+07	0.0233333
		1.06657e+07	0.0236111
		1.06681e+07	0.0238889
		1.06664e+07	0.0241667
		1.06665e+07	0.0244444
		1.06676e+07	0.0247222
		1.0667e+07	0.025
		1.06671e+07	0.0252778
		1.0669e+07	0.0255556
		1.06671e+07	0.0258333
		1.06669e+07	0.0261111
		1.06678e+07	0.0263889
		1.06671e+07	0.0266667
		1.06668e+07	0.0269444
		1.06676e+07	0.0272222
		1.06683e+07	0.0275
		1.06682e+07	0.0277778
		1.06662e+07	0.0280556
		1.06674e+07	0.0283333
		1.06661e+07	0.0286111
		1.06664e+07	0.0288889
		1.06661e+07	0.0291667
		1.06669e+07	0.0294444
		1.0668e+07	0.0297222
		1.06675e+07	0.03
		1.06672e+07	0.0302778
		1.06659e+07	0.0305556
		1.06667e+07	0.0308333
		1.06673e+07	0.0311111
		1.06674e+07	0.0313889
		1.0667e+07	0.0316667
		1.06692e+07	0.0319444
		1.06672e+07	0.0322222
		1.06681e+07	0.0325
		1.06682e+07	0.0327778
		1.06664e+07	0.0330556
		1.06671e+07	0.0333333
		1.06664e+07	0.0336111
		1.06671e+07	0.0338889
		1.0667e+07	0.0341667
		1.06675e+07	0.0344444
		1.06671e+07	0.0347222
		1.06653e+07	0.035
		1.0667e+07	0.0352778
		1.06682e+07	0.0355556
		1.06676e+07	0.0358333
		1.0664e+07	0.0361111
		1.06654e+07	0.0363889
		1.06646e+07	0.0366667
		1.06649e+07	0.0369444
		1.06654e+07	0.0372222
		1.06644e+07	0.0375
		1.06638e+07	0.0377778
		1.06655e+07	0.0380556
		1.06664e+07	0.0383333
		1.06641e+07	0.0386111
		1.06646e+07	0.0388889
		1.06642e+07	0.0391667
		1.0666e+07	0.0394444
		1.06645e+07	0.0397222
		1.0665e+07	0.04
		1.06671e+07	0.0402778
		1.06643e+07	0.0405556
		1.06654e+07	0.0408333
		1.06658e+07	0.0411111
		1.06667e+07	0.0413889
		1.06662e+07	0.0416667
		1.06676e+07	0.0419444
		1.0668e+07	0.0422222
		1.0667e+07	0.0425
		1.06655e+07	0.0427778
		1.06671e+07	0.0430556
		1.06665e+07	0.0433333
		1.06667e+07	0.0436111
		1.06655e+07	0.0438889
		1.06663e+07	0.0441667
		1.06676e+07	0.0444444
		1.06675e+07	0.0447222
		1.06679e+07	0.045
		1.06678e+07	0.0452778
		1.06687e+07	0.0455556
		1.0667e+07	0.0458333
		1.06658e+07	0.0461111
		1.06678e+07	0.0463889
		1.06683e+07	0.0466667
		1.06683e+07	0.0469444
		1.06671e+07	0.0472222
		1.06665e+07	0.0475
		1.06682e+07	0.0477778
		1.06682e+07	0.0480556
		1.06693e+07	0.0483333
		1.0668e+07	0.0486111
		1.06684e+07	0.0488889
		1.06673e+07	0.0491667
		1.06682e+07	0.0494444
		1.06703e+07	0.0497222
		1.06683e+07	0.05
		1.06694e+07	0.0502778
		1.06667e+07	0.0505556
		1.06676e+07	0.0508333
		1.06675e+07	0.0511111
		1.06686e+07	0.0513889
		1.06674e+07	0.0516667
		1.06664e+07	0.0519444
		1.06684e+07	0.0522222
		1.06696e+07	0.0525
		1.06693e+07	0.0527778
		1.06688e+07	0.0530556
		1.06689e+07	0.0533333
		1.06689e+07	0.0536111
		1.067e+07	0.0538889
		1.06693e+07	0.0541667
		1.06683e+07	0.0544444
		1.0669e+07	0.0547222
		1.06674e+07	0.055
		1.06692e+07	0.0552778
		1.0668e+07	0.0555556
		1.06691e+07	0.0558333
		1.06684e+07	0.0561111
		1.06685e+07	0.0563889
		1.06685e+07	0.0566667
		1.06676e+07	0.0569444
		1.06677e+07	0.0572222
		1.0668e+07	0.0575
		1.06675e+07	0.0577778
		1.06693e+07	0.0580556
		1.06646e+07	0.0583333
		1.06675e+07	0.0586111
		1.06665e+07	0.0588889
		1.06681e+07	0.0591667
		1.06686e+07	0.0594444
		1.0669e+07	0.0597222
		1.06691e+07	0.06
		1.06683e+07	0.0602778
		1.06685e+07	0.0605556
		1.06665e+07	0.0608333
		1.06687e+07	0.0611111
		1.06679e+07	0.0613889
		1.06685e+07	0.0616667
		1.06683e+07	0.0619444
		1.06696e+07	0.0622222
		1.06682e+07	0.0625
		1.06684e+07	0.0627778
		1.06668e+07	0.0630556
		1.06669e+07	0.0633333
		1.06672e+07	0.0636111
		1.06685e+07	0.0638889
		1.06656e+07	0.0641667
		1.0667e+07	0.0644444
		1.06657e+07	0.0647222
		1.06679e+07	0.065
		1.06658e+07	0.0652778
		1.06665e+07	0.0655556
		1.0667e+07	0.0658333
		1.06677e+07	0.0661111
		1.06666e+07	0.0663889
		1.06659e+07	0.0666667
		1.06669e+07	0.0669444
		1.06661e+07	0.0672222
		1.06663e+07	0.0675
		1.06643e+07	0.0677778
		1.06646e+07	0.0680556
		1.06659e+07	0.0683333
		1.06661e+07	0.0686111
		1.06663e+07	0.0688889
		1.06667e+07	0.0691667
		1.06652e+07	0.0694444
		1.0665e+07	0.0697222
		1.06648e+07	0.07
		1.06657e+07	0.0702778
		1.06656e+07	0.0705556
		1.06647e+07	0.0708333
		1.06652e+07	0.0711111
		1.06638e+07	0.0713889
		1.06654e+07	0.0716667
		1.06655e+07	0.0719444
		1.0664e+07	0.0722222
		1.06651e+07	0.0725
		1.06661e+07	0.0727778
		1.06644e+07	0.0730556
		1.06638e+07	0.0733333
		1.06651e+07	0.0736111
		1.06654e+07	0.0738889
		1.06664e+07	0.0741667
		1.06653e+07	0.0744444
		1.06625e+07	0.0747222
		1.06658e+07	0.075
		1.06644e+07	0.0752778
		1.06668e+07	0.0755556
		1.06655e+07	0.0758333
		1.06639e+07	0.0761111
		1.06651e+07	0.0763889
		1.06662e+07	0.0766667
		1.06664e+07	0.0769444
		1.06657e+07	0.0772222
		1.06642e+07	0.0775
		1.0666e+07	0.0777778
		1.06663e+07	0.0780556
		1.06656e+07	0.0783333
		1.06651e+07	0.0786111
		1.06649e+07	0.0788889
		1.06648e+07	0.0791667
		1.06668e+07	0.0794444
		1.06668e+07	0.0797222
		1.06656e+07	0.08
		1.06656e+07	0.0802778
		1.06646e+07	0.0805556
		1.06648e+07	0.0808333
		1.0667e+07	0.0811111
		1.06647e+07	0.0813889
		1.06662e+07	0.0816667
		1.06665e+07	0.0819444
		1.06681e+07	0.0822222
		1.06666e+07	0.0825
		1.06663e+07	0.0827778
		1.06665e+07	0.0830556
		1.06664e+07	0.0833333
		1.06655e+07	0.0836111
		1.06669e+07	0.0838889
		1.06671e+07	0.0841667
		1.06654e+07	0.0844444
		1.06668e+07	0.0847222
		1.06672e+07	0.085
		1.06661e+07	0.0852778
		1.06669e+07	0.0855556
		1.06674e+07	0.0858333
		1.06659e+07	0.0861111
		1.06668e+07	0.0863889
		1.06652e+07	0.0866667
		1.06669e+07	0.0869444
		1.06673e+07	0.0872222
		1.06685e+07	0.0875
		1.06674e+07	0.0877778
		1.06675e+07	0.0880556
		1.06667e+07	0.0883333
		1.06664e+07	0.0886111
		1.06683e+07	0.0888889
		1.06657e+07	0.0891667
		1.06667e+07	0.0894444
		1.06666e+07	0.0897222
		1.06684e+07	0.09
		1.0668e+07	0.0902778
		1.06671e+07	0.0905556
		1.06679e+07	0.0908333
		1.06615e+07	0.0911111
		1.06657e+07	0.0913889
		1.06664e+07	0.0916667
		1.06667e+07	0.0919444
		1.06668e+07	0.0922222
		1.06665e+07	0.0925
		1.06667e+07	0.0927778
		1.06654e+07	0.0930556
		1.06664e+07	0.0933333
		1.06661e+07	0.0936111
		1.06671e+07	0.0938889
		1.06663e+07	0.0941667
		1.06674e+07	0.0944444
		1.0666e+07	0.0947222
		1.06658e+07	0.095
		1.06671e+07	0.0952778
		1.06674e+07	0.0955556
		1.06663e+07	0.0958333
		1.06682e+07	0.0961111
		1.06675e+07	0.0963889
		1.0667e+07	0.0966667
		1.06647e+07	0.0969444
		1.06681e+07	0.0972222
		1.06678e+07	0.0975
		1.06652e+07	0.0977778
		1.06665e+07	0.0980556
		1.06665e+07	0.0983333
		1.06675e+07	0.0986111
		1.06638e+07	0.0988889
		1.06648e+07	0.0991667
		1.06656e+07	0.0994444
		1.06662e+07	0.0997222
		1.06666e+07	0.1
		1.06672e+07	0.100278
		1.06666e+07	0.100556
		1.06675e+07	0.100833
		1.06662e+07	0.101111
		1.06667e+07	0.101389
		1.06657e+07	0.101667
		1.06658e+07	0.101944
		1.06664e+07	0.102222
		1.06675e+07	0.1025
		1.06669e+07	0.102778
		1.06666e+07	0.103056
		1.06662e+07	0.103333
		1.06669e+07	0.103611
		1.06674e+07	0.103889
		1.06673e+07	0.104167
		1.06674e+07	0.104444
		1.06657e+07	0.104722
		1.06656e+07	0.105
		1.06657e+07	0.105278
		1.06661e+07	0.105556
		1.06671e+07	0.105833
		1.06662e+07	0.106111
		1.0665e+07	0.106389
		1.0667e+07	0.106667
		1.06657e+07	0.106944
		1.06669e+07	0.107222
		1.0667e+07	0.1075
		1.06667e+07	0.107778
		1.06663e+07	0.108056
		1.06669e+07	0.108333
		1.06673e+07	0.108611
		1.06658e+07	0.108889
		1.06673e+07	0.109167
		1.06675e+07	0.109444
		1.06668e+07	0.109722
		1.06676e+07	0.11
		1.06693e+07	0.110278
		1.06673e+07	0.110556
		1.06661e+07	0.110833
		1.06659e+07	0.111111
		1.06678e+07	0.111389
		1.0666e+07	0.111667
		1.06685e+07	0.111944
		1.06681e+07	0.112222
		1.06659e+07	0.1125
		1.06666e+07	0.112778
		1.0666e+07	0.113056
		1.06673e+07	0.113333
		1.06662e+07	0.113611
		1.06658e+07	0.113889
		1.06662e+07	0.114167
		1.06669e+07	0.114444
		1.0667e+07	0.114722
		1.06681e+07	0.115
		1.06664e+07	0.115278
		1.06681e+07	0.115556
		1.06666e+07	0.115833
		1.06669e+07	0.116111
		1.06664e+07	0.116389
		1.06664e+07	0.116667
		1.06669e+07	0.116944
		1.06667e+07	0.117222
		1.06662e+07	0.1175
		1.06671e+07	0.117778
		1.06663e+07	0.118056
		1.06666e+07	0.118333
		1.06682e+07	0.118611
		1.06665e+07	0.118889
		1.06662e+07	0.119167
		1.06682e+07	0.119444
		1.06656e+07	0.119722
		1.06666e+07	0.12
		1.06661e+07	0.120278
		1.06642e+07	0.120556
		1.06665e+07	0.120833
		1.06658e+07	0.121111
		1.06674e+07	0.121389
		1.06658e+07	0.121667
		1.06664e+07	0.121944
		1.06653e+07	0.122222
		1.06657e+07	0.1225
		1.06676e+07	0.122778
		1.06649e+07	0.123056
		1.06665e+07	0.123333
		1.06657e+07	0.123611
		1.06664e+07	0.123889
		1.06643e+07	0.124167
		1.06657e+07	0.124444
		1.06668e+07	0.124722
		1.06681e+07	0.125
		1.06664e+07	0.125278
		1.0668e+07	0.125556
		1.06649e+07	0.125833
		1.06658e+07	0.126111
		1.0665e+07	0.126389
		1.06678e+07	0.126667
		1.06654e+07	0.126944
		1.0666e+07	0.127222
		1.0667e+07	0.1275
		1.06655e+07	0.127778
		1.06682e+07	0.128056
		1.06677e+07	0.128333
		1.06663e+07	0.128611
		1.06664e+07	0.128889
		1.06658e+07	0.129167
		1.0666e+07	0.129444
		1.06643e+07	0.129722
		1.06656e+07	0.13
		1.06657e+07	0.130278
		1.06665e+07	0.130556
		1.0667e+07	0.130833
		1.06653e+07	0.131111
		1.0668e+07	0.131389
		1.06674e+07	0.131667
		1.06673e+07	0.131944
		1.06675e+07	0.132222
		1.06663e+07	0.1325
		1.06685e+07	0.132778
		1.0668e+07	0.133056
		1.06657e+07	0.133333
		1.06662e+07	0.133611
		1.0666e+07	0.133889
		1.06636e+07	0.134167
		1.06666e+07	0.134444
		1.0666e+07	0.134722
		1.06653e+07	0.135
		1.06651e+07	0.135278
		1.06666e+07	0.135556
		1.06665e+07	0.135833
		1.06659e+07	0.136111
		1.06653e+07	0.136389
		1.06669e+07	0.136667
		1.06679e+07	0.136944
		1.06669e+07	0.137222
		1.06686e+07	0.1375
		1.0667e+07	0.137778
		1.06672e+07	0.138056
		1.06674e+07	0.138333
		1.0667e+07	0.138611
		1.0667e+07	0.138889
		1.06667e+07	0.139167
		1.06692e+07	0.139444
		1.06654e+07	0.139722
		1.06662e+07	0.14
		1.06668e+07	0.140278
		1.06659e+07	0.140556
		1.06661e+07	0.140833
		1.06668e+07	0.141111
		1.06673e+07	0.141389
		1.06663e+07	0.141667
		1.0666e+07	0.141944
		1.06652e+07	0.142222
		1.06663e+07	0.1425
		1.06667e+07	0.142778
		1.06659e+07	0.143056
		1.06664e+07	0.143333
		1.06652e+07	0.143611
		1.06661e+07	0.143889
		1.06652e+07	0.144167
		1.06673e+07	0.144444
		1.06671e+07	0.144722
		1.06667e+07	0.145
		1.06661e+07	0.145278
		1.06674e+07	0.145556
		1.06667e+07	0.145833
		1.06675e+07	0.146111
		1.06659e+07	0.146389
		1.06672e+07	0.146667
		1.06675e+07	0.146944
		1.06677e+07	0.147222
		1.06665e+07	0.1475
		1.06665e+07	0.147778
		1.06666e+07	0.148056
		1.06661e+07	0.148333
		1.06679e+07	0.148611
		1.06678e+07	0.148889
		1.06665e+07	0.149167
		1.06654e+07	0.149444
		1.06655e+07	0.149722
		1.06673e+07	0.15
		1.06651e+07	0.150278
		1.06655e+07	0.150556
		1.0666e+07	0.150833
		1.06667e+07	0.151111
		1.06634e+07	0.151389
		1.06663e+07	0.151667
		1.06654e+07	0.151944
		1.06646e+07	0.152222
		1.06664e+07	0.1525
		1.06637e+07	0.152778
		1.06657e+07	0.153056
		1.06668e+07	0.153333
		1.06653e+07	0.153611
		1.06655e+07	0.153889
		1.06666e+07	0.154167
		1.06653e+07	0.154444
		1.06668e+07	0.154722
		1.06667e+07	0.155
		1.06654e+07	0.155278
		1.06656e+07	0.155556
		1.06639e+07	0.155833
		1.06654e+07	0.156111
		1.06649e+07	0.156389
		1.06651e+07	0.156667
		1.06663e+07	0.156944
		1.0666e+07	0.157222
		1.06656e+07	0.1575
		1.06657e+07	0.157778
		1.06664e+07	0.158056
		1.06655e+07	0.158333
		1.06623e+07	0.158611
		1.06654e+07	0.158889
		1.06667e+07	0.159167
		1.06658e+07	0.159444
		1.06662e+07	0.159722
		1.06678e+07	0.16
		1.06652e+07	0.160278
		1.06678e+07	0.160556
		1.06671e+07	0.160833
		1.06664e+07	0.161111
		1.06658e+07	0.161389
		1.06671e+07	0.161667
		1.06678e+07	0.161944
		1.06672e+07	0.162222
		1.06662e+07	0.1625
		1.06667e+07	0.162778
		1.06678e+07	0.163056
		1.06682e+07	0.163333
		1.06681e+07	0.163611
		1.06669e+07	0.163889
		1.06662e+07	0.164167
		1.06671e+07	0.164444
		1.06665e+07	0.164722
		1.06679e+07	0.165
		1.06662e+07	0.165278
		1.06674e+07	0.165556
		1.0666e+07	0.165833
		1.06651e+07	0.166111
		1.06648e+07	0.166389
		1.06675e+07	0.166667
		1.06663e+07	0.166944
		1.06648e+07	0.167222
		1.06647e+07	0.1675
		1.06648e+07	0.167778
		1.06649e+07	0.168056
		1.06667e+07	0.168333
		1.06647e+07	0.168611
		1.06667e+07	0.168889
		1.06678e+07	0.169167
		1.06665e+07	0.169444
		1.06673e+07	0.169722
		1.06648e+07	0.17
		1.06666e+07	0.170278
		1.06669e+07	0.170556
		1.06671e+07	0.170833
		1.06652e+07	0.171111
		1.06656e+07	0.171389
		1.06667e+07	0.171667
		1.06646e+07	0.171944
		1.06651e+07	0.172222
		1.06673e+07	0.1725
		1.06655e+07	0.172778
		1.06655e+07	0.173056
		1.06676e+07	0.173333
		1.06686e+07	0.173611
		1.06669e+07	0.173889
		1.06673e+07	0.174167
		1.06674e+07	0.174444
		1.0667e+07	0.174722
		1.0666e+07	0.175
		1.06659e+07	0.175278
		1.06668e+07	0.175556
		1.06669e+07	0.175833
		1.06675e+07	0.176111
		1.06674e+07	0.176389
		1.06672e+07	0.176667
		1.06672e+07	0.176944
		1.06659e+07	0.177222
		1.06672e+07	0.1775
		1.06664e+07	0.177778
		1.06664e+07	0.178056
		1.06664e+07	0.178333
		1.06654e+07	0.178611
		1.06674e+07	0.178889
		1.0668e+07	0.179167
		1.06676e+07	0.179444
		1.06672e+07	0.179722
		1.06676e+07	0.18
		1.06678e+07	0.180278
		1.06684e+07	0.180556
		1.06681e+07	0.180833
		1.06665e+07	0.181111
		1.06663e+07	0.181389
		1.06656e+07	0.181667
		1.06651e+07	0.181944
		1.06652e+07	0.182222
		1.06658e+07	0.1825
		1.06664e+07	0.182778
		1.0666e+07	0.183056
		1.06666e+07	0.183333
		1.06658e+07	0.183611
		1.06678e+07	0.183889
		1.06658e+07	0.184167
		1.06666e+07	0.184444
		1.06665e+07	0.184722
		1.06659e+07	0.185
		1.06659e+07	0.185278
		1.06663e+07	0.185556
		1.06651e+07	0.185833
		1.06668e+07	0.186111
		1.06659e+07	0.186389
		1.06657e+07	0.186667
		1.06667e+07	0.186944
		1.0666e+07	0.187222
		1.06663e+07	0.1875
		1.06658e+07	0.187778
		1.06683e+07	0.188056
		1.06672e+07	0.188333
		1.06682e+07	0.188611
		1.06673e+07	0.188889
		1.06655e+07	0.189167
		1.06654e+07	0.189444
		1.06667e+07	0.189722
		1.06664e+07	0.19
		1.06665e+07	0.190278
		1.06677e+07	0.190556
		1.06662e+07	0.190833
		1.06672e+07	0.191111
		1.06672e+07	0.191389
		1.06662e+07	0.191667
		1.06677e+07	0.191944
		1.06676e+07	0.192222
		1.06663e+07	0.1925
		1.06669e+07	0.192778
		1.06661e+07	0.193056
		1.06673e+07	0.193333
		1.06682e+07	0.193611
		1.06659e+07	0.193889
		1.06671e+07	0.194167
		1.0668e+07	0.194444
		1.06671e+07	0.194722
		1.0668e+07	0.195
		1.06665e+07	0.195278
		1.06676e+07	0.195556
		1.06661e+07	0.195833
		1.06661e+07	0.196111
		1.0665e+07	0.196389
		1.06656e+07	0.196667
		1.06653e+07	0.196944
		1.06668e+07	0.197222
		1.06675e+07	0.1975
		1.06666e+07	0.197778
		1.06654e+07	0.198056
		1.06666e+07	0.198333
		1.06663e+07	0.198611
		1.06664e+07	0.198889
		1.06663e+07	0.199167
		1.06671e+07	0.199444
		1.06667e+07	0.199722
		1.06656e+07	0.2
		1.06672e+07	0.200278
		1.06669e+07	0.200556
		1.06668e+07	0.200833
		1.0666e+07	0.201111
		1.06647e+07	0.201389
		1.06677e+07	0.201667
		1.06671e+07	0.201944
		1.06692e+07	0.202222
		1.06664e+07	0.2025
		1.06684e+07	0.202778
		1.06677e+07	0.203056
		1.0666e+07	0.203333
		1.06658e+07	0.203611
		1.06662e+07	0.203889
		1.06661e+07	0.204167
		1.06658e+07	0.204444
		1.06663e+07	0.204722
		1.06661e+07	0.205
		1.06665e+07	0.205278
		1.06658e+07	0.205556
		1.06668e+07	0.205833
		1.06656e+07	0.206111
		1.06679e+07	0.206389
		1.06663e+07	0.206667
		1.0666e+07	0.206944
		1.06655e+07	0.207222
		1.06662e+07	0.2075
		1.06663e+07	0.207778
		1.06674e+07	0.208056
		1.06673e+07	0.208333
		1.06673e+07	0.208611
		1.06676e+07	0.208889
		1.0667e+07	0.209167
		1.0667e+07	0.209444
		1.06668e+07	0.209722
		1.0666e+07	0.21
		1.06641e+07	0.210278
		1.0667e+07	0.210556
		1.0667e+07	0.210833
		1.06673e+07	0.211111
		1.06667e+07	0.211389
		1.06665e+07	0.211667
		1.06666e+07	0.211944
		1.06666e+07	0.212222
		1.06678e+07	0.2125
		1.06686e+07	0.212778
		1.06665e+07	0.213056
		1.06672e+07	0.213333
		1.06651e+07	0.213611
		1.06665e+07	0.213889
		1.06659e+07	0.214167
		1.06664e+07	0.214444
		1.06655e+07	0.214722
		1.06672e+07	0.215
		1.0667e+07	0.215278
		1.06686e+07	0.215556
		1.06685e+07	0.215833
		1.06668e+07	0.216111
		1.06688e+07	0.216389
		1.06668e+07	0.216667
		1.06682e+07	0.216944
		1.06662e+07	0.217222
		1.06676e+07	0.2175
		1.06669e+07	0.217778
		1.06661e+07	0.218056
		1.06673e+07	0.218333
		1.06661e+07	0.218611
		1.06658e+07	0.218889
		1.06658e+07	0.219167
		1.0666e+07	0.219444
		1.06665e+07	0.219722
		1.06661e+07	0.22
		1.06649e+07	0.220278
		1.06665e+07	0.220556
		1.06671e+07	0.220833
		1.06672e+07	0.221111
		1.0667e+07	0.221389
		1.06671e+07	0.221667
		1.06664e+07	0.221944
		1.06674e+07	0.222222
		1.06675e+07	0.2225
		1.06665e+07	0.222778
		1.06691e+07	0.223056
		1.06661e+07	0.223333
		1.06675e+07	0.223611
		1.06666e+07	0.223889
		1.06672e+07	0.224167
		1.06664e+07	0.224444
		1.06664e+07	0.224722
		1.0666e+07	0.225
		1.06679e+07	0.225278
		1.06683e+07	0.225556
		1.06668e+07	0.225833
		1.06655e+07	0.226111
		1.0667e+07	0.226389
		1.06681e+07	0.226667
		1.06657e+07	0.226944
		1.06668e+07	0.227222
		1.06657e+07	0.2275
		1.06669e+07	0.227778
		1.06658e+07	0.228056
		1.06679e+07	0.228333
		1.06652e+07	0.228611
		1.0667e+07	0.228889
		1.06667e+07	0.229167
		1.06644e+07	0.229444
		1.06675e+07	0.229722
		1.06676e+07	0.23
		1.06661e+07	0.230278
		1.06647e+07	0.230556
		1.06658e+07	0.230833
		1.06678e+07	0.231111
		1.06666e+07	0.231389
		1.0667e+07	0.231667
		1.06671e+07	0.231944
		1.0667e+07	0.232222
		1.0668e+07	0.2325
		1.06681e+07	0.232778
		1.06665e+07	0.233056
		1.06663e+07	0.233333
		1.06677e+07	0.233611
		1.06664e+07	0.233889
		1.06661e+07	0.234167
		1.06658e+07	0.234444
		1.06649e+07	0.234722
		1.06669e+07	0.235
		1.06655e+07	0.235278
		1.0666e+07	0.235556
		1.06663e+07	0.235833
		1.06672e+07	0.236111
		1.06697e+07	0.236389
		1.06665e+07	0.236667
		1.06673e+07	0.236944
		1.06676e+07	0.237222
		1.06669e+07	0.2375
		1.06685e+07	0.237778
		1.06664e+07	0.238056
		1.0669e+07	0.238333
		1.06674e+07	0.238611
		1.06681e+07	0.238889
		1.06668e+07	0.239167
		1.06678e+07	0.239444
		1.06657e+07	0.239722
		1.0666e+07	0.24
		1.06647e+07	0.240278
		1.06671e+07	0.240556
		1.06665e+07	0.240833
		1.06668e+07	0.241111
		1.0665e+07	0.241389
		1.06677e+07	0.241667
		1.06672e+07	0.241944
		1.0668e+07	0.242222
		1.06673e+07	0.2425
		1.06674e+07	0.242778
		1.06669e+07	0.243056
		1.06667e+07	0.243333
		1.06682e+07	0.243611
		1.06661e+07	0.243889
		1.0667e+07	0.244167
		1.06668e+07	0.244444
		1.06663e+07	0.244722
		1.06692e+07	0.245
		1.06677e+07	0.245278
		1.06682e+07	0.245556
		1.06672e+07	0.245833
		1.06672e+07	0.246111
		1.06676e+07	0.246389
		1.06667e+07	0.246667
		1.06651e+07	0.246944
		1.0665e+07	0.247222
		1.06659e+07	0.2475
		1.06649e+07	0.247778
		1.06649e+07	0.248056
		1.06681e+07	0.248333
		1.06678e+07	0.248611
		1.06649e+07	0.248889
		1.06666e+07	0.249167
		1.06654e+07	0.249444
		1.06663e+07	0.249722
		1.06656e+07	0.25
		1.06667e+07	0.250278
		1.06672e+07	0.250556
		1.06681e+07	0.250833
		1.06651e+07	0.251111
		1.06665e+07	0.251389
		1.06682e+07	0.251667
		1.06678e+07	0.251944
		1.06673e+07	0.252222
		1.06657e+07	0.2525
		1.06658e+07	0.252778
		1.06668e+07	0.253056
		1.06652e+07	0.253333
		1.06667e+07	0.253611
		1.0664e+07	0.253889
		1.06649e+07	0.254167
		1.06649e+07	0.254444
		1.06651e+07	0.254722
		1.06649e+07	0.255
		1.06619e+07	0.255278
		1.06643e+07	0.255556
		1.06646e+07	0.255833
		1.0664e+07	0.256111
		1.06635e+07	0.256389
		1.06653e+07	0.256667
		1.06634e+07	0.256944
		1.06655e+07	0.257222
		1.06653e+07	0.2575
		1.06636e+07	0.257778
		1.06652e+07	0.258056
		1.06657e+07	0.258333
		1.06635e+07	0.258611
		1.06653e+07	0.258889
		1.06651e+07	0.259167
		1.06648e+07	0.259444
		1.06644e+07	0.259722
		1.06655e+07	0.26
		1.06647e+07	0.260278
		1.06647e+07	0.260556
		1.06663e+07	0.260833
		1.06645e+07	0.261111
		1.06634e+07	0.261389
		1.06658e+07	0.261667
		1.06636e+07	0.261944
		1.06637e+07	0.262222
		1.0663e+07	0.2625
		1.06633e+07	0.262778
		1.06644e+07	0.263056
		1.06631e+07	0.263333
		1.06658e+07	0.263611
		1.06634e+07	0.263889
		1.06632e+07	0.264167
		1.06628e+07	0.264444
		1.06638e+07	0.264722
		1.06639e+07	0.265
		1.06645e+07	0.265278
		1.0665e+07	0.265556
		1.06644e+07	0.265833
		1.06644e+07	0.266111
		1.06649e+07	0.266389
		1.06644e+07	0.266667
		1.06636e+07	0.266944
		1.0665e+07	0.267222
		1.0665e+07	0.2675
		1.06645e+07	0.267778
		1.06647e+07	0.268056
		1.06651e+07	0.268333
		1.06644e+07	0.268611
		1.06651e+07	0.268889
		1.06662e+07	0.269167
		1.06667e+07	0.269444
		1.06664e+07	0.269722
		1.06672e+07	0.27
		1.06661e+07	0.270278
		1.06668e+07	0.270556
		1.06661e+07	0.270833
		1.06641e+07	0.271111
		1.06662e+07	0.271389
		1.06654e+07	0.271667
		1.06651e+07	0.271944
		1.06658e+07	0.272222
		1.06667e+07	0.2725
		1.06655e+07	0.272778
		1.06659e+07	0.273056
		1.06675e+07	0.273333
		1.06661e+07	0.273611
		1.0666e+07	0.273889
		1.06649e+07	0.274167
		1.06661e+07	0.274444
		1.06658e+07	0.274722
		1.06671e+07	0.275
		1.06683e+07	0.275278
		1.06658e+07	0.275556
		1.06675e+07	0.275833
		1.06664e+07	0.276111
		1.06669e+07	0.276389
		1.06661e+07	0.276667
		1.06649e+07	0.276944
		1.06644e+07	0.277222
		1.06657e+07	0.2775
		1.06636e+07	0.277778
		1.06658e+07	0.278056
		1.06639e+07	0.278333
		1.06652e+07	0.278611
		1.06659e+07	0.278889
		1.06639e+07	0.279167
		1.06666e+07	0.279444
		1.06675e+07	0.279722
		1.06665e+07	0.28
		1.06649e+07	0.280278
		1.06646e+07	0.280556
		1.06658e+07	0.280833
		1.06667e+07	0.281111
		1.06664e+07	0.281389
		1.06667e+07	0.281667
		1.06657e+07	0.281944
		1.06666e+07	0.282222
		1.06667e+07	0.2825
		1.06663e+07	0.282778
		1.0666e+07	0.283056
		1.06652e+07	0.283333
		1.06661e+07	0.283611
		1.06674e+07	0.283889
		1.06669e+07	0.284167
		1.06636e+07	0.284444
		1.06656e+07	0.284722
		1.0666e+07	0.285
		1.06666e+07	0.285278
		1.06667e+07	0.285556
		1.06664e+07	0.285833
		1.06675e+07	0.286111
		1.06677e+07	0.286389
		1.0667e+07	0.286667
		1.06682e+07	0.286944
		1.0669e+07	0.287222
		1.06685e+07	0.2875
		1.06674e+07	0.287778
		1.06664e+07	0.288056
		1.06669e+07	0.288333
		1.0666e+07	0.288611
		1.06665e+07	0.288889
		1.0665e+07	0.289167
		1.06655e+07	0.289444
		1.06688e+07	0.289722
		1.06667e+07	0.29
		1.0667e+07	0.290278
		1.06685e+07	0.290556
		1.06664e+07	0.290833
		1.06676e+07	0.291111
		1.0667e+07	0.291389
		1.06675e+07	0.291667
		1.06664e+07	0.291944
		1.06664e+07	0.292222
		1.06693e+07	0.2925
		1.06681e+07	0.292778
		1.06662e+07	0.293056
		1.06676e+07	0.293333
		1.06667e+07	0.293611
		1.06685e+07	0.293889
		1.06676e+07	0.294167
		1.06664e+07	0.294444
		1.0667e+07	0.294722
		1.06673e+07	0.295
		1.06671e+07	0.295278
		1.06679e+07	0.295556
		1.06685e+07	0.295833
		1.06682e+07	0.296111
		1.06674e+07	0.296389
		1.06683e+07	0.296667
		1.0668e+07	0.296944
		1.06676e+07	0.297222
		1.06682e+07	0.2975
		1.06668e+07	0.297778
		1.06682e+07	0.298056
		1.06665e+07	0.298333
		1.06662e+07	0.298611
		1.06666e+07	0.298889
		1.0667e+07	0.299167
		1.06686e+07	0.299444
		1.06677e+07	0.299722
		1.06681e+07	0.3
		1.06665e+07	0.300278
		1.06665e+07	0.300556
		1.06679e+07	0.300833
		1.0668e+07	0.301111
		1.0667e+07	0.301389
		1.06685e+07	0.301667
		1.06686e+07	0.301944
		1.06673e+07	0.302222
		1.0667e+07	0.3025
		1.06676e+07	0.302778
		1.06657e+07	0.303056
		1.06661e+07	0.303333
		1.06672e+07	0.303611
		1.06662e+07	0.303889
		1.06659e+07	0.304167
		1.06661e+07	0.304444
		1.06657e+07	0.304722
		1.0666e+07	0.305
		1.06653e+07	0.305278
		1.06679e+07	0.305556
		1.06657e+07	0.305833
		1.06658e+07	0.306111
		1.06666e+07	0.306389
		1.06655e+07	0.306667
		1.06657e+07	0.306944
		1.06671e+07	0.307222
		1.06672e+07	0.3075
		1.06667e+07	0.307778
		1.0667e+07	0.308056
		1.06656e+07	0.308333
		1.06672e+07	0.308611
		1.06675e+07	0.308889
		1.06654e+07	0.309167
		1.06658e+07	0.309444
		1.06666e+07	0.309722
		1.06672e+07	0.31
		1.06658e+07	0.310278
		1.06665e+07	0.310556
		1.06674e+07	0.310833
		1.06669e+07	0.311111
		1.06665e+07	0.311389
		1.06665e+07	0.311667
		1.06662e+07	0.311944
		1.0667e+07	0.312222
		1.06659e+07	0.3125
		1.06661e+07	0.312778
		1.06678e+07	0.313056
		1.06675e+07	0.313333
		1.06665e+07	0.313611
		1.06669e+07	0.313889
		1.06673e+07	0.314167
		1.06648e+07	0.314444
		1.06652e+07	0.314722
		1.0667e+07	0.315
		1.06634e+07	0.315278
		1.06646e+07	0.315556
		1.06657e+07	0.315833
		1.0666e+07	0.316111
		1.06656e+07	0.316389
		1.06658e+07	0.316667
		1.06647e+07	0.316944
		1.06642e+07	0.317222
		1.06663e+07	0.3175
		1.06661e+07	0.317778
		1.06655e+07	0.318056
		1.06657e+07	0.318333
		1.06644e+07	0.318611
		1.06663e+07	0.318889
		1.06658e+07	0.319167
		1.06654e+07	0.319444
		1.06665e+07	0.319722
		1.06658e+07	0.32
		1.06668e+07	0.320278
		1.0666e+07	0.320556
		1.06665e+07	0.320833
		1.06642e+07	0.321111
		1.06651e+07	0.321389
		1.06667e+07	0.321667
		1.06652e+07	0.321944
		1.0666e+07	0.322222
		1.06666e+07	0.3225
		1.06664e+07	0.322778
		1.06648e+07	0.323056
		1.06669e+07	0.323333
		1.06663e+07	0.323611
		1.0667e+07	0.323889
		1.06659e+07	0.324167
		1.06668e+07	0.324444
		1.06648e+07	0.324722
		1.06658e+07	0.325
		1.06658e+07	0.325278
		1.06657e+07	0.325556
		1.06645e+07	0.325833
		1.06674e+07	0.326111
		1.06665e+07	0.326389
		1.06662e+07	0.326667
		1.06672e+07	0.326944
		1.06657e+07	0.327222
		1.06661e+07	0.3275
		1.06665e+07	0.327778
		1.06662e+07	0.328056
		1.06645e+07	0.328333
		1.06661e+07	0.328611
		1.06657e+07	0.328889
		1.06666e+07	0.329167
		1.06687e+07	0.329444
		1.06665e+07	0.329722
		1.06667e+07	0.33
		1.06668e+07	0.330278
		1.06659e+07	0.330556
		1.06658e+07	0.330833
		1.06662e+07	0.331111
		1.06656e+07	0.331389
		1.06666e+07	0.331667
		1.06674e+07	0.331944
		1.06662e+07	0.332222
		1.0667e+07	0.3325
		1.06664e+07	0.332778
		1.06679e+07	0.333056
		1.06666e+07	0.333333
		1.06673e+07	0.333611
		1.06673e+07	0.333889
		1.06679e+07	0.334167
		1.06653e+07	0.334444
		1.06664e+07	0.334722
		1.0665e+07	0.335
		1.06682e+07	0.335278
		1.06672e+07	0.335556
		1.06664e+07	0.335833
		1.06651e+07	0.336111
		1.06663e+07	0.336389
		1.06679e+07	0.336667
		1.06663e+07	0.336944
		1.06676e+07	0.337222
		1.06661e+07	0.3375
		1.06669e+07	0.337778
		1.06677e+07	0.338056
		1.06665e+07	0.338333
		1.06656e+07	0.338611
		1.06684e+07	0.338889
		1.06668e+07	0.339167
		1.06672e+07	0.339444
		1.06666e+07	0.339722
		1.06666e+07	0.34
		1.06672e+07	0.340278
		1.06649e+07	0.340556
		1.06668e+07	0.340833
		1.06651e+07	0.341111
		1.06671e+07	0.341389
		1.06669e+07	0.341667
		1.0667e+07	0.341944
		1.06667e+07	0.342222
		1.06672e+07	0.3425
		1.06657e+07	0.342778
		1.0666e+07	0.343056
		1.06668e+07	0.343333
		1.06671e+07	0.343611
		1.06678e+07	0.343889
		1.06667e+07	0.344167
		1.06672e+07	0.344444
		1.06682e+07	0.344722
		1.06666e+07	0.345
		1.06668e+07	0.345278
		1.06669e+07	0.345556
		1.06679e+07	0.345833
		1.06677e+07	0.346111
		1.06671e+07	0.346389
		1.06655e+07	0.346667
		1.06668e+07	0.346944
		1.06681e+07	0.347222
		1.06676e+07	0.3475
		1.06683e+07	0.347778
		1.06672e+07	0.348056
		1.06654e+07	0.348333
		1.06663e+07	0.348611
		1.06691e+07	0.348889
		1.0667e+07	0.349167
		1.06666e+07	0.349444
		1.06671e+07	0.349722
		1.0668e+07	0.35
		1.06666e+07	0.350278
		1.06675e+07	0.350556
		1.06682e+07	0.350833
		1.06673e+07	0.351111
		1.06677e+07	0.351389
		1.06681e+07	0.351667
		1.06674e+07	0.351944
		1.06676e+07	0.352222
		1.06666e+07	0.3525
		1.06664e+07	0.352778
		1.06663e+07	0.353056
		1.06665e+07	0.353333
		1.06677e+07	0.353611
		1.06682e+07	0.353889
		1.0668e+07	0.354167
		1.06669e+07	0.354444
		1.06665e+07	0.354722
		1.06664e+07	0.355
		1.06675e+07	0.355278
		1.06668e+07	0.355556
		1.0668e+07	0.355833
		1.06681e+07	0.356111
		1.06677e+07	0.356389
		1.06675e+07	0.356667
		1.06677e+07	0.356944
		1.06674e+07	0.357222
		1.06679e+07	0.3575
		1.06669e+07	0.357778
		1.06677e+07	0.358056
		1.06664e+07	0.358333
		1.06667e+07	0.358611
		1.06676e+07	0.358889
		1.06656e+07	0.359167
		1.06664e+07	0.359444
		1.06678e+07	0.359722
		1.06665e+07	0.36
		1.06673e+07	0.360278
		1.0666e+07	0.360556
		1.06676e+07	0.360833
		1.06694e+07	0.361111
		1.06674e+07	0.361389
		1.06677e+07	0.361667
		1.06684e+07	0.361944
		1.06692e+07	0.362222
		1.06672e+07	0.3625
		1.06693e+07	0.362778
		1.06678e+07	0.363056
		1.06671e+07	0.363333
		1.06678e+07	0.363611
		1.06677e+07	0.363889
		1.06691e+07	0.364167
		1.06687e+07	0.364444
		1.06686e+07	0.364722
		1.06684e+07	0.365
		1.06668e+07	0.365278
		1.06679e+07	0.365556
		1.06699e+07	0.365833
		1.06677e+07	0.366111
		1.0668e+07	0.366389
		1.06661e+07	0.366667
		1.06677e+07	0.366944
		1.06651e+07	0.367222
		1.06673e+07	0.3675
		1.06666e+07	0.367778
		1.06671e+07	0.368056
		1.06689e+07	0.368333
		1.0669e+07	0.368611
		1.06661e+07	0.368889
		1.06676e+07	0.369167
		1.06684e+07	0.369444
		1.06666e+07	0.369722
		1.0667e+07	0.37
		1.0666e+07	0.370278
		1.06678e+07	0.370556
		1.06675e+07	0.370833
		1.06667e+07	0.371111
		1.0668e+07	0.371389
		1.06681e+07	0.371667
		1.06664e+07	0.371944
		1.06672e+07	0.372222
		1.06662e+07	0.3725
		1.06656e+07	0.372778
		1.06668e+07	0.373056
		1.06674e+07	0.373333
		1.06675e+07	0.373611
		1.06664e+07	0.373889
		1.06673e+07	0.374167
		1.06662e+07	0.374444
		1.06664e+07	0.374722
		1.06662e+07	0.375
		1.06651e+07	0.375278
		1.06653e+07	0.375556
		1.06663e+07	0.375833
		1.06648e+07	0.376111
		1.06662e+07	0.376389
		1.06643e+07	0.376667
		1.0664e+07	0.376944
		1.06641e+07	0.377222
		1.06655e+07	0.3775
		1.06657e+07	0.377778
		1.06638e+07	0.378056
		1.06657e+07	0.378333
		1.06662e+07	0.378611
		1.06651e+07	0.378889
		1.06662e+07	0.379167
		1.06641e+07	0.379444
		1.06655e+07	0.379722
		1.06648e+07	0.38
		1.06675e+07	0.380278
		1.06662e+07	0.380556
		1.06648e+07	0.380833
		1.06645e+07	0.381111
		1.06657e+07	0.381389
		1.0665e+07	0.381667
		1.06646e+07	0.381944
		1.06649e+07	0.382222
		1.0667e+07	0.3825
		1.06655e+07	0.382778
		1.06677e+07	0.383056
		1.06663e+07	0.383333
		1.06675e+07	0.383611
		1.06666e+07	0.383889
		1.06645e+07	0.384167
		1.06654e+07	0.384444
		1.06653e+07	0.384722
		1.06655e+07	0.385
		1.06674e+07	0.385278
		1.06652e+07	0.385556
		1.06662e+07	0.385833
		1.06659e+07	0.386111
		1.06644e+07	0.386389
		1.06649e+07	0.386667
		1.0665e+07	0.386944
		1.06665e+07	0.387222
		1.06647e+07	0.3875
		1.06655e+07	0.387778
		1.0665e+07	0.388056
		1.06658e+07	0.388333
		1.06645e+07	0.388611
		1.0666e+07	0.388889
		1.06656e+07	0.389167
		1.06653e+07	0.389444
		1.06655e+07	0.389722
		1.06657e+07	0.39
		1.06665e+07	0.390278
		1.06671e+07	0.390556
		1.06648e+07	0.390833
		1.06652e+07	0.391111
		1.06656e+07	0.391389
		1.06674e+07	0.391667
		1.06638e+07	0.391944
		1.06668e+07	0.392222
		1.06635e+07	0.3925
		1.0664e+07	0.392778
		1.06657e+07	0.393056
		1.06645e+07	0.393333
		1.06646e+07	0.393611
		1.06644e+07	0.393889
		1.06637e+07	0.394167
		1.06636e+07	0.394444
		1.06637e+07	0.394722
		1.0664e+07	0.395
		1.06649e+07	0.395278
		1.06639e+07	0.395556
		1.06639e+07	0.395833
		1.06624e+07	0.396111
		1.06635e+07	0.396389
		1.0663e+07	0.396667
		1.06648e+07	0.396944
		1.06645e+07	0.397222
		1.06651e+07	0.3975
		1.06648e+07	0.397778
		1.06652e+07	0.398056
		1.06652e+07	0.398333
		1.06663e+07	0.398611
		1.06655e+07	0.398889
		1.06651e+07	0.399167
		1.06654e+07	0.399444
		1.06655e+07	0.399722
		1.0665e+07	0.4
		1.06668e+07	0.400278
		1.06664e+07	0.400556
		1.06664e+07	0.400833
		1.06656e+07	0.401111
		1.06662e+07	0.401389
		1.06656e+07	0.401667
		1.06644e+07	0.401944
		1.06677e+07	0.402222
		1.06655e+07	0.4025
		1.06658e+07	0.402778
		1.06661e+07	0.403056
		1.06671e+07	0.403333
		1.06656e+07	0.403611
		1.06673e+07	0.403889
		1.06663e+07	0.404167
		1.06658e+07	0.404444
		1.06656e+07	0.404722
		1.06668e+07	0.405
		1.06659e+07	0.405278
		1.0666e+07	0.405556
		1.06658e+07	0.405833
		1.06663e+07	0.406111
		1.06665e+07	0.406389
		1.06649e+07	0.406667
		1.06654e+07	0.406944
		1.06662e+07	0.407222
		1.06652e+07	0.4075
		1.0665e+07	0.407778
		1.06652e+07	0.408056
		1.06638e+07	0.408333
		1.06661e+07	0.408611
		1.06657e+07	0.408889
		1.06638e+07	0.409167
		1.06659e+07	0.409444
		1.06664e+07	0.409722
		1.06674e+07	0.41
		1.06666e+07	0.410278
		1.06669e+07	0.410556
		1.06675e+07	0.410833
		1.06668e+07	0.411111
		1.06662e+07	0.411389
		1.06675e+07	0.411667
		1.06671e+07	0.411944
		1.06669e+07	0.412222
		1.06662e+07	0.4125
		1.06667e+07	0.412778
		1.06657e+07	0.413056
		1.06686e+07	0.413333
		1.06679e+07	0.413611
		1.06666e+07	0.413889
		1.06654e+07	0.414167
		1.0666e+07	0.414444
		1.06657e+07	0.414722
		1.0666e+07	0.415
		1.06663e+07	0.415278
		1.06669e+07	0.415556
		1.06666e+07	0.415833
		1.06669e+07	0.416111
		1.06671e+07	0.416389
		1.06665e+07	0.416667
		1.06667e+07	0.416944
		1.06665e+07	0.417222
		1.0669e+07	0.4175
		1.06666e+07	0.417778
		1.06656e+07	0.418056
		1.06672e+07	0.418333
		1.06678e+07	0.418611
		1.06679e+07	0.418889
		1.06677e+07	0.419167
		1.06668e+07	0.419444
		1.06679e+07	0.419722
		1.06667e+07	0.42
		1.06664e+07	0.420278
		1.06683e+07	0.420556
		1.06676e+07	0.420833
		1.06679e+07	0.421111
		1.06669e+07	0.421389
		1.06669e+07	0.421667
		1.0667e+07	0.421944
		1.06659e+07	0.422222
		1.06663e+07	0.4225
		1.06689e+07	0.422778
		1.06684e+07	0.423056
		1.06664e+07	0.423333
		1.06684e+07	0.423611
		1.06674e+07	0.423889
		1.06664e+07	0.424167
		1.06663e+07	0.424444
		1.06663e+07	0.424722
		1.06659e+07	0.425
		1.06684e+07	0.425278
		1.06684e+07	0.425556
		1.06667e+07	0.425833
		1.06661e+07	0.426111
		1.06682e+07	0.426389
		1.0667e+07	0.426667
		1.0668e+07	0.426944
		1.06685e+07	0.427222
		1.06673e+07	0.4275
		1.06689e+07	0.427778
		1.06679e+07	0.428056
		1.06664e+07	0.428333
		1.06685e+07	0.428611
		1.0668e+07	0.428889
		1.06679e+07	0.429167
		1.06675e+07	0.429444
		1.06684e+07	0.429722
		1.06674e+07	0.43
		1.06677e+07	0.430278
		1.06649e+07	0.430556
		1.06669e+07	0.430833
		1.06674e+07	0.431111
		1.06681e+07	0.431389
		1.06679e+07	0.431667
		1.06659e+07	0.431944
		1.06679e+07	0.432222
		1.0666e+07	0.4325
		1.06664e+07	0.432778
		1.06676e+07	0.433056
		1.06693e+07	0.433333
		1.06665e+07	0.433611
		1.06658e+07	0.433889
		1.06661e+07	0.434167
		1.06657e+07	0.434444
		1.06659e+07	0.434722
		1.06672e+07	0.435
		1.06665e+07	0.435278
		1.06661e+07	0.435556
		1.06662e+07	0.435833
		1.06659e+07	0.436111
		1.06674e+07	0.436389
		1.06654e+07	0.436667
		1.06667e+07	0.436944
		1.06659e+07	0.437222
		1.06647e+07	0.4375
		1.06655e+07	0.437778
		1.06667e+07	0.438056
		1.06666e+07	0.438333
		1.06658e+07	0.438611
		1.06647e+07	0.438889
		1.0666e+07	0.439167
		1.06643e+07	0.439444
		1.0665e+07	0.439722
		1.06664e+07	0.44
		1.06646e+07	0.440278
		1.0667e+07	0.440556
		1.06663e+07	0.440833
		1.06645e+07	0.441111
		1.06644e+07	0.441389
		1.06651e+07	0.441667
		1.06662e+07	0.441944
		1.06658e+07	0.442222
		1.06642e+07	0.4425
		1.06637e+07	0.442778
		1.06635e+07	0.443056
		1.06646e+07	0.443333
		1.06639e+07	0.443611
		1.06632e+07	0.443889
		1.0664e+07	0.444167
		1.06642e+07	0.444444
		1.06645e+07	0.444722
		1.06652e+07	0.445
		1.06651e+07	0.445278
		1.06651e+07	0.445556
		1.06659e+07	0.445833
		1.06663e+07	0.446111
		1.0664e+07	0.446389
		1.06648e+07	0.446667
		1.06652e+07	0.446944
		1.06636e+07	0.447222
		1.06648e+07	0.4475
		1.06657e+07	0.447778
		1.06655e+07	0.448056
		1.06657e+07	0.448333
		1.06655e+07	0.448611
		1.06649e+07	0.448889
		1.06661e+07	0.449167
		1.06656e+07	0.449444
		1.06659e+07	0.449722
		1.06658e+07	0.45
		1.0666e+07	0.450278
		1.06662e+07	0.450556
		1.06653e+07	0.450833
		1.0666e+07	0.451111
		1.06659e+07	0.451389
		1.06672e+07	0.451667
		1.06651e+07	0.451944
		1.06673e+07	0.452222
		1.06663e+07	0.4525
		1.0664e+07	0.452778
		1.06653e+07	0.453056
		1.06649e+07	0.453333
		1.06656e+07	0.453611
		1.06649e+07	0.453889
		1.06661e+07	0.454167
		1.06648e+07	0.454444
		1.06669e+07	0.454722
		1.06658e+07	0.455
		1.06642e+07	0.455278
		1.06648e+07	0.455556
		1.06643e+07	0.455833
		1.06668e+07	0.456111
		1.06655e+07	0.456389
		1.06635e+07	0.456667
		1.06651e+07	0.456944
		1.06646e+07	0.457222
		1.06652e+07	0.4575
		1.06657e+07	0.457778
		1.06661e+07	0.458056
		1.06667e+07	0.458333
		1.06657e+07	0.458611
		1.06646e+07	0.458889
		1.06657e+07	0.459167
		1.06633e+07	0.459444
		1.06652e+07	0.459722
		1.06662e+07	0.46
		1.06662e+07	0.460278
		1.06635e+07	0.460556
		1.06654e+07	0.460833
		1.06653e+07	0.461111
		1.06663e+07	0.461389
		1.0666e+07	0.461667
		1.06661e+07	0.461944
		1.06662e+07	0.462222
		1.0667e+07	0.4625
		1.06662e+07	0.462778
		1.06655e+07	0.463056
		1.0667e+07	0.463333
		1.06657e+07	0.463611
		1.06649e+07	0.463889
		1.06663e+07	0.464167
		1.06664e+07	0.464444
		1.06656e+07	0.464722
		1.06662e+07	0.465
		1.06629e+07	0.465278
		1.06671e+07	0.465556
		1.06651e+07	0.465833
		1.06651e+07	0.466111
		1.06655e+07	0.466389
		1.06666e+07	0.466667
		1.0666e+07	0.466944
		1.06654e+07	0.467222
		1.06659e+07	0.4675
		1.06677e+07	0.467778
		1.06665e+07	0.468056
		1.06681e+07	0.468333
		1.06656e+07	0.468611
		1.06666e+07	0.468889
		1.06666e+07	0.469167
		1.06666e+07	0.469444
		1.06659e+07	0.469722
		1.06644e+07	0.47
		1.06653e+07	0.470278
		1.06638e+07	0.470556
		1.06654e+07	0.470833
		1.06649e+07	0.471111
		1.06654e+07	0.471389
		1.06646e+07	0.471667
		1.06654e+07	0.471944
		1.06668e+07	0.472222
		1.0665e+07	0.4725
		1.06666e+07	0.472778
		1.06662e+07	0.473056
		1.06672e+07	0.473333
		1.06653e+07	0.473611
		1.06659e+07	0.473889
		1.06676e+07	0.474167
		1.06652e+07	0.474444
		1.06665e+07	0.474722
		1.06648e+07	0.475
		1.06655e+07	0.475278
		1.06659e+07	0.475556
		1.06652e+07	0.475833
		1.06657e+07	0.476111
		1.06665e+07	0.476389
		1.06649e+07	0.476667
		1.06674e+07	0.476944
		1.0665e+07	0.477222
		1.06671e+07	0.4775
		1.06656e+07	0.477778
		1.06658e+07	0.478056
		1.06665e+07	0.478333
		1.0666e+07	0.478611
		1.06642e+07	0.478889
		1.06634e+07	0.479167
		1.06654e+07	0.479444
		1.06669e+07	0.479722
		1.06659e+07	0.48
		1.06672e+07	0.480278
		1.06665e+07	0.480556
		1.06676e+07	0.480833
		1.06676e+07	0.481111
		1.06655e+07	0.481389
		1.0666e+07	0.481667
		1.06649e+07	0.481944
		1.06674e+07	0.482222
		1.06661e+07	0.4825
		1.06676e+07	0.482778
		1.06667e+07	0.483056
		1.06658e+07	0.483333
		1.06653e+07	0.483611
		1.06649e+07	0.483889
		1.0666e+07	0.484167
		1.06669e+07	0.484444
		1.06664e+07	0.484722
		1.06671e+07	0.485
		1.06677e+07	0.485278
		1.06651e+07	0.485556
		1.06663e+07	0.485833
		1.06655e+07	0.486111
		1.06646e+07	0.486389
		1.06654e+07	0.486667
		1.06652e+07	0.486944
		1.06646e+07	0.487222
		1.0665e+07	0.4875
		1.06668e+07	0.487778
		1.06675e+07	0.488056
		1.06682e+07	0.488333
		1.06663e+07	0.488611
		1.0667e+07	0.488889
		1.06682e+07	0.489167
		1.06668e+07	0.489444
		1.06689e+07	0.489722
		1.06655e+07	0.49
		1.06673e+07	0.490278
		1.06645e+07	0.490556
		1.06667e+07	0.490833
		1.06669e+07	0.491111
		1.0667e+07	0.491389
		1.06674e+07	0.491667
		1.06659e+07	0.491944
		1.06667e+07	0.492222
		1.06687e+07	0.4925
		1.0668e+07	0.492778
		1.06679e+07	0.493056
		1.06667e+07	0.493333
		1.06672e+07	0.493611
		1.06677e+07	0.493889
		1.06664e+07	0.494167
		1.06675e+07	0.494444
		1.06656e+07	0.494722
		1.06662e+07	0.495
		1.06658e+07	0.495278
		1.06659e+07	0.495556
		1.06675e+07	0.495833
		1.06671e+07	0.496111
		1.06663e+07	0.496389
		1.06666e+07	0.496667
		1.06658e+07	0.496944
		1.06665e+07	0.497222
		1.06677e+07	0.4975
		1.06668e+07	0.497778
		1.06653e+07	0.498056
		1.06673e+07	0.498333
		1.06658e+07	0.498611
		1.06661e+07	0.498889
		1.06665e+07	0.499167
		1.06656e+07	0.499444
		1.06652e+07	0.499722
		1.06656e+07	0.5
		1.06676e+07	0.500278
		1.06669e+07	0.500556
		1.06661e+07	0.500833
		1.06666e+07	0.501111
		1.06662e+07	0.501389
		1.06658e+07	0.501667
		1.06655e+07	0.501944
		1.06657e+07	0.502222
		1.06657e+07	0.5025
		1.06654e+07	0.502778
		1.06657e+07	0.503056
		1.0666e+07	0.503333
		1.06667e+07	0.503611
		1.06649e+07	0.503889
		1.06658e+07	0.504167
		1.06663e+07	0.504444
		1.06658e+07	0.504722
		1.06661e+07	0.505
		1.06661e+07	0.505278
		1.06675e+07	0.505556
		1.06659e+07	0.505833
		1.06654e+07	0.506111
		1.06665e+07	0.506389
		1.06649e+07	0.506667
		1.06669e+07	0.506944
		1.0666e+07	0.507222
		1.06658e+07	0.5075
		1.06681e+07	0.507778
		1.0666e+07	0.508056
		1.0667e+07	0.508333
		1.06668e+07	0.508611
		1.06673e+07	0.508889
		1.06647e+07	0.509167
		1.06653e+07	0.509444
		1.06661e+07	0.509722
		1.06666e+07	0.51
		1.06669e+07	0.510278
		1.06671e+07	0.510556
		1.06652e+07	0.510833
		1.06664e+07	0.511111
		1.0668e+07	0.511389
		1.06669e+07	0.511667
		1.06653e+07	0.511944
		1.06656e+07	0.512222
		1.06649e+07	0.5125
		1.06664e+07	0.512778
		1.0665e+07	0.513056
		1.06672e+07	0.513333
		1.06679e+07	0.513611
		1.0666e+07	0.513889
		1.06682e+07	0.514167
		1.06658e+07	0.514444
		1.06672e+07	0.514722
		1.06663e+07	0.515
		1.06667e+07	0.515278
		1.06668e+07	0.515556
		1.0666e+07	0.515833
		1.06669e+07	0.516111
		1.06672e+07	0.516389
		1.0667e+07	0.516667
		1.06663e+07	0.516944
		1.06666e+07	0.517222
		1.06661e+07	0.5175
		1.06679e+07	0.517778
		1.06653e+07	0.518056
		1.0666e+07	0.518333
		1.06655e+07	0.518611
		1.06677e+07	0.518889
		1.06667e+07	0.519167
		1.0667e+07	0.519444
		1.06674e+07	0.519722
		1.06659e+07	0.52
		1.06652e+07	0.520278
		1.06671e+07	0.520556
		1.06664e+07	0.520833
		1.06663e+07	0.521111
		1.06655e+07	0.521389
		1.06662e+07	0.521667
		1.06668e+07	0.521944
		1.06673e+07	0.522222
		1.06682e+07	0.5225
		1.06672e+07	0.522778
		1.06674e+07	0.523056
		1.06657e+07	0.523333
		1.06676e+07	0.523611
		1.06674e+07	0.523889
		1.06668e+07	0.524167
		1.06664e+07	0.524444
		1.06685e+07	0.524722
		1.06688e+07	0.525
		1.06689e+07	0.525278
		1.06675e+07	0.525556
		1.06665e+07	0.525833
		1.06681e+07	0.526111
		1.06662e+07	0.526389
		1.06685e+07	0.526667
		1.06659e+07	0.526944
		1.06672e+07	0.527222
		1.06658e+07	0.5275
		1.06666e+07	0.527778
		1.06665e+07	0.528056
		1.06671e+07	0.528333
		1.06689e+07	0.528611
		1.0666e+07	0.528889
		1.06676e+07	0.529167
		1.06669e+07	0.529444
		1.06674e+07	0.529722
		1.0666e+07	0.53
		1.06683e+07	0.530278
		1.06668e+07	0.530556
		1.06668e+07	0.530833
		1.06652e+07	0.531111
		1.06655e+07	0.531389
		1.06654e+07	0.531667
		1.0668e+07	0.531944
		1.06676e+07	0.532222
		1.06675e+07	0.5325
		1.06682e+07	0.532778
		1.06662e+07	0.533056
		1.0669e+07	0.533333
		1.06688e+07	0.533611
		1.06691e+07	0.533889
		1.0667e+07	0.534167
		1.06678e+07	0.534444
		1.06653e+07	0.534722
		1.06682e+07	0.535
		1.06682e+07	0.535278
		1.06667e+07	0.535556
		1.06685e+07	0.535833
		1.06676e+07	0.536111
		1.06696e+07	0.536389
		1.0667e+07	0.536667
		1.06671e+07	0.536944
		1.06672e+07	0.537222
		1.06668e+07	0.5375
		1.06669e+07	0.537778
		1.06675e+07	0.538056
		1.06677e+07	0.538333
		1.06678e+07	0.538611
		1.06674e+07	0.538889
		1.06691e+07	0.539167
		1.06663e+07	0.539444
		1.06672e+07	0.539722
		1.0668e+07	0.54
		1.06676e+07	0.540278
		1.06667e+07	0.540556
		1.06675e+07	0.540833
		1.06671e+07	0.541111
		1.06673e+07	0.541389
		1.0666e+07	0.541667
		1.06679e+07	0.541944
		1.06672e+07	0.542222
		1.06666e+07	0.5425
		1.06675e+07	0.542778
		1.0666e+07	0.543056
		1.06672e+07	0.543333
		1.06672e+07	0.543611
		1.06679e+07	0.543889
		1.06666e+07	0.544167
		1.06686e+07	0.544444
		1.06661e+07	0.544722
		1.06681e+07	0.545
		1.06649e+07	0.545278
		1.06658e+07	0.545556
		1.06659e+07	0.545833
		1.06668e+07	0.546111
		1.06667e+07	0.546389
		1.06666e+07	0.546667
		1.06659e+07	0.546944
		1.06654e+07	0.547222
		1.06661e+07	0.5475
		1.06669e+07	0.547778
		1.06654e+07	0.548056
		1.06671e+07	0.548333
		1.06679e+07	0.548611
		1.06678e+07	0.548889
		1.06678e+07	0.549167
		1.0666e+07	0.549444
		1.06685e+07	0.549722
		1.06676e+07	0.55
		1.06656e+07	0.550278
		1.06672e+07	0.550556
		1.0668e+07	0.550833
		1.06666e+07	0.551111
		1.06677e+07	0.551389
		1.06657e+07	0.551667
		1.06679e+07	0.551944
		1.06655e+07	0.552222
		1.06661e+07	0.5525
		1.06674e+07	0.552778
		1.06678e+07	0.553056
		1.0667e+07	0.553333
		1.06665e+07	0.553611
		1.06682e+07	0.553889
		1.06678e+07	0.554167
		1.06653e+07	0.554444
		1.06664e+07	0.554722
[truncated: 14,601 more rows]

## Sheet: Figure 2e
Figure 2e
		Allan Deviation	dt (sec)
		4.12563e-05	0.01
		4.26922e-05	0.02
		4.34105e-05	0.03
		3.9413e-05	0.04
		3.84071e-05	0.05
		3.4899e-05	0.06
		3.51886e-05	0.07
		3.34068e-05	0.08
		3.29132e-05	0.09
		3.21006e-05	0.1
		3.3552e-05	0.11
		3.3689e-05	0.12
		3.54559e-05	0.13
		3.80295e-05	0.14
		3.61485e-05	0.15
		3.53795e-05	0.16
		3.80766e-05	0.17
		3.73924e-05	0.18
		3.6628e-05	0.19
		2.9623e-05	0.2
		3.46582e-05	0.21
		3.52154e-05	0.22
		3.5341e-05	0.23
		3.80923e-05	0.24
		3.36747e-05	0.25
		3.81171e-05	0.26
		3.65252e-05	0.27
		3.74235e-05	0.28
		3.72571e-05	0.29
		3.25322e-05	0.3
		3.6431e-05	0.31
		3.35962e-05	0.32
		3.892e-05	0.33
		3.71122e-05	0.34
		2.92274e-05	0.35
		3.13959e-05	0.36
		3.51737e-05	0.37
		3.65591e-05	0.38
		4.39983e-05	0.39
		4.06581e-05	0.4
		3.74489e-05	0.41
		3.14235e-05	0.42
		3.11314e-05	0.43
		2.3329e-05	0.44
		2.38174e-05	0.45
		2.65953e-05	0.46
		3.05405e-05	0.47
		3.25026e-05	0.48
		3.7009e-05	0.49
		3.72832e-05	0.5
		3.82273e-05	0.51
		4.40827e-05	0.52
		4.3172e-05	0.53
		4.11298e-05	0.54
		3.97484e-05	0.55
		3.91363e-05	0.56
		3.77376e-05	0.57
		3.81238e-05	0.58
		3.57177e-05	0.59
		3.52997e-05	0.6
		3.55885e-05	0.61
		3.66025e-05	0.62
		3.37199e-05	0.63
		3.25116e-05	0.64
		3.26359e-05	0.65
		3.4905e-05	0.66
		3.48146e-05	0.67
		3.53557e-05	0.68
		3.4274e-05	0.69
		3.25711e-05	0.7
		3.28307e-05	0.71
		3.36027e-05	0.72
		3.45237e-05	0.73
		3.53629e-05	0.74
		3.54082e-05	0.75
		3.4109e-05	0.76
		3.77176e-05	0.77
		3.81331e-05	0.78
		3.69174e-05	0.79
		3.69314e-05	0.8
		3.66454e-05	0.81
		3.68224e-05	0.82
		3.63013e-05	0.83
		3.58199e-05	0.84
		3.67792e-05	0.85
		3.64534e-05	0.86
		3.58533e-05	0.87
		3.7532e-05	0.88
		3.79322e-05	0.89
		3.79648e-05	0.9
		3.8276e-05	0.91
		3.81321e-05	0.92
		4.365e-05	0.93
		4.34349e-05	0.94
		4.21681e-05	0.95
		4.0804e-05	0.96
		4.04399e-05	0.97
		3.88697e-05	0.98
		3.76837e-05	0.99
		3.72406e-05	1
		3.73036e-05	1.01
		3.71835e-05	1.02
		3.63766e-05	1.03
		3.48501e-05	1.04
		3.30488e-05	1.05
		3.23639e-05	1.06
		3.27317e-05	1.07
		3.27998e-05	1.08
		3.33519e-05	1.09
		3.41523e-05	1.1
		3.36176e-05	1.11
		3.39208e-05	1.12
		3.38111e-05	1.13
		3.33103e-05	1.14
		3.19217e-05	1.15
		2.95284e-05	1.16
		2.99523e-05	1.17
		3.09668e-05	1.18
		3.15977e-05	1.19
		3.3026e-05	1.2
		3.54873e-05	1.21
		3.57806e-05	1.22
		3.64397e-05	1.23
		3.68913e-05	1.24
		3.68335e-05	1.25
		3.72387e-05	1.26
		3.92754e-05	1.27
		3.98074e-05	1.28
		4.04045e-05	1.29
		4.03341e-05	1.3
		4.13633e-05	1.31
		4.44042e-05	1.32
		4.58465e-05	1.33
		4.54162e-05	1.34
		4.60332e-05	1.35
		4.67073e-05	1.36
		4.63849e-05	1.37
		4.49483e-05	1.38
		4.40916e-05	1.39
		4.34975e-05	1.4
		4.33331e-05	1.41
		4.31074e-05	1.42
		4.2843e-05	1.43
		4.19908e-05	1.44
		4.31046e-05	1.45
		4.34913e-05	1.46
		4.48746e-05	1.47
		4.60667e-05	1.48
		4.61059e-05	1.49
		4.52825e-05	1.5
		4.51589e-05	1.51
		4.5555e-05	1.52
		4.41341e-05	1.53
		3.01599e-05	1.54
		3.0966e-05	1.55
		3.11828e-05	1.56
		2.97868e-05	1.57
		2.798e-05	1.58
		2.75605e-05	1.59
		2.6678e-05	1.6
		2.62831e-05	1.61
		2.55265e-05	1.62
		2.3765e-05	1.63
		2.30916e-05	1.64
		2.23511e-05	1.65
		2.04191e-05	1.66
		1.90024e-05	1.67
		1.77297e-05	1.68
		1.70701e-05	1.69
		1.6548e-05	1.7
		1.60774e-05	1.71
		1.55928e-05	1.72
		1.35442e-05	1.73
		1.12395e-05	1.74
		8.53714e-06	1.75
		6.41751e-06	1.76
		4.47517e-06	1.77
		1.93242e-06	1.78
		3.07506e-07	1.79
		1.29484e-06	1.8
		3.77052e-06	1.81
		5.58053e-06	1.82
		7.48765e-06	1.83
		8.77026e-06	1.84
		9.28195e-06	1.85
		1.07874e-05	1.86
		1.16777e-05	1.87
		1.2084e-05	1.88
		1.22339e-05	1.89
		1.28297e-05	1.9
		1.40343e-05	1.91
		1.46621e-05	1.92
		1.55947e-05	1.93
		1.63231e-05	1.94
		1.66695e-05	1.95
		1.72015e-05	1.96
		1.69595e-05	1.97
		1.71558e-05	1.98
		1.79336e-05	1.99
		1.86665e-05	2

## Sheet: Figure 2f
Figure 2f
		eta (pw/Hz^1/2)	w (um)	Diameter (um)	Geometry
		7	0.2	6	Trampoline
		14	0.34	6	Trampoline
		14	0.34	6	Trampoline
		100	1.4	6	Trampoline
		41	1.4	6	Trampoline
		20	0.52	8	Trampoline
		25	1.4	8	Trampoline
		25	0.45	8	Trampoline
		22	0.5	8	Trampoline
		1100	6.282	8	Drum
		1500	6.282	8	Drum
		300	4.7115	6	Drum

## Sheet: Figure 3c
Figure 3c
		R_f (Au)	Modulation Frequency (Hz)
		0.00293002	100
		0.002763	103.172
		0.00276382	106.445
		0.00299824	109.822
		0.0028805	113.305
		0.00291391	116.9
		0.00280422	120.608
		0.00277855	124.434
		0.0028743	128.381
		0.00295137	132.454
		0.00290707	136.655
		0.00292559	140.99
		0.00294489	145.463
		0.00278026	150.077
		0.00301152	154.838
		0.0028941	159.75
		0.00286221	164.817
		0.00303439	170.046
		0.00295293	175.44
		0.00284324	181.005
		0.00279687	186.747
		0.00307679	192.671
		0.00279909	198.783
		0.0028989	205.088
		0.003054	211.594
		0.00295386	218.306
		0.00280841	225.232
		0.00280664	232.376
		0.00283762	239.748
		0.00304904	247.353
		0.00279332	255.2
		0.00286569	263.295
		0.00303676	271.647
		0.00301545	280.264
		0.00297133	289.155
		0.00295449	298.327
		0.00299875	307.791
		0.00274537	317.555
		0.00293414	327.628
		0.0030286	338.021
		0.00280891	348.744
		0.00291441	359.807
		0.00305233	371.22
		0.00303391	382.996
		0.00303406	395.146
		0.00306627	407.68
		0.00305769	420.613
		0.0030518	433.955
		0.00287323	447.721
		0.00284951	461.924
		0.00303429	476.577
		0.00304306	491.695
		0.00297172	507.293
		0.00290985	523.385
		0.00290224	539.988
		0.00285631	557.117
		0.00277354	574.79
		0.00275985	593.023
		0.00281294	611.835
		0.00293	631.244
		0.00302041	651.268
		0.00274602	671.928
		0.00304567	693.242
		0.00284155	715.233
		0.00273729	737.922
		0.00282701	761.33
		0.00291741	785.481
		0.00275852	810.398
		0.0029866	836.106
		0.00295405	862.628
		0.00291532	889.993
		0.00301335	918.225
		0.0030253	947.353
		0.00295938	977.405
		0.00284138	1008.41
		0.00277269	1040.4
		0.00298581	1073.4
		0.00285233	1107.45
		0.00274983	1142.58
		0.00272752	1178.83
		0.00275106	1216.22
		0.00274661	1254.8
		0.00283898	1294.61
		0.00299218	1335.68
		0.00284615	1378.05
		0.00276007	1421.76
		0.00282363	1466.86
		0.00293634	1513.39
		0.00277938	1561.4
		0.00270184	1610.93
		0.00278031	1662.03
		0.00295568	1714.76
		0.00299054	1769.15
		0.00297	1825.27
		0.00291979	1883.17
		0.00293784	1942.91
		0.00291503	2004.54
		0.00289509	2068.13
		0.00268629	2133.74
		0.00262092	2201.42
		0.00268827	2271.26
		0.00260928	2343.31
		0.00282525	2417.64
		0.00268244	2494.33
		0.00259284	2573.46
		0.00269708	2655.09
		0.00280439	2739.32
		0.0027901	2826.21
		0.00273343	2915.87
		0.00275589	3008.36
		0.00250942	3103.79
		0.00262893	3202.25
		0.00267286	3303.83
		0.00245455	3408.64
		0.00269547	3516.77
		0.00255281	3628.33
		0.00243873	3743.42
		0.0024484	3862.17
		0.00247292	3984.69
		0.00247231	4111.09
		0.00251948	4241.5
		0.00235422	4376.05
		0.00253632	4514.87
		0.00245528	4658.09
		0.00246876	4805.85
		0.00228678	4958.3
		0.00245764	5115.59
		0.00233363	5277.86
		0.00229126	5445.29
		0.002278	5618.02
		0.00228849	5796.24
		0.00226782	5980.11
		0.00231146	6169.81
		0.00209206	6365.52
		0.0022036	6567.45
		0.00223003	6775.78
		0.00216927	6990.72
		0.00218492	7212.48
		0.002138	7441.28
		0.00210233	7677.33
		0.00196051	7920.87
		0.00199657	8172.13
		0.00184068	8431.37
		0.00191096	8698.83
		0.00193995	8974.77
		0.00192484	9259.47
		0.00179233	9553.2
		0.00173132	9856.25
		0.00180101	10168.9
		0.00165593	10491.5
		0.00158024	10824.3
		0.00155516	11167.7
		0.00153813	11521.9
		0.0016192	11887.4
		0.00157839	12264.5
		0.00142183	12653.6
		0.00148667	13055
		0.00142496	13469.1
		0.00129921	13896.4
		0.00130406	14337.2
		0.00135865	14792
		0.00136865	15261.2
		0.00129754	15745.3
		0.00116339	16244.8
		0.00122073	16760.1
		0.00119809	17291.8
		0.00111744	17840.3
		0.00115722	18406.2
		0.00109452	18990.1
		0.00112095	19592.5
		0.00106373	20214
		0.00095395	20855.3
		0.000995266	21516.8
		0.000899292	22199.4
		0.000835939	22903.6
		0.000877773	23630.1
		0.000871967	24379.7
		0.000791251	25153.1
		0.00077786	25951
		0.000726695	26774.2
		0.000707488	27623.5
		0.00071705	28499.8
		0.000609755	29403.9
		0.000609062	30336.6
		0.000645898	31299
		0.000634579	32291.8
		0.000579337	33316.2
		0.000492658	34373
		0.000551634	35463.4
		0.000541624	36588.4
		0.000531662	37749.1
		0.000434851	38946.5
		0.000460935	40182
		0.000417406	41456.6
		0.000388671	42771.7
		0.000352853	44128.5
		0.000348639	45528.4
		0.000352887	46972.6
		0.000326218	48462.7
		0.000208122	50000

[truncated: 19 more sheets: Figure 3d, Figure 3e, Figure 3f, Figure S3b, Figure S5a, Figure S5b, Figure S7, Table S1 device a, Table S1 Device b, Table S1 Device c, Table S1 Device d, Table S1 Device e, Table S1 Device f, Table S1 Device g, Table S1 Device h, Table S1 Device i, Table S1 Device j, Table S1 Device k, Table S1 Device l]
